# Supplementary material for: Molecular Landscape and Predictive Significance of Programmed Cell Death‐Related Genes in Sepsis
Source: Hum Mutat. 2026 Jan 13;2026:5280021. doi: 10.1155/humu/5280021 (PMC12800578; doi:10.1155/humu/5280021)
Supplement: Supplementary file 2 — Supporting Information 2 Table S1: The PCD‐related genes. [file HUMU-2026-5280021-s005.xlsx]

## Sheet: Sheet1
The information of 1478 genes related to PCD
No.	Apoptosis	Pyroptosis	Ferroptosis	Autophagy	Necroptosis	Cuproptosis	Parthanatos	Entotic cell death	Netotic cell death	Lysosome-dependent cell death	Alkaliptosis	Oxeiptosis	Disulfidptosis
1	AATF	BAK1	ABCC1	ABL1	GLUD1	FDX1	PARP	AMPK	ELANE	ABCA2	IKBKB	PGAM5	FLNA
2	ABL1	BAX	ACACA	ABL2	GLUD2	LIAS	MIF	ATG5	MMP1	ABCB9	NFKB1	KEAP1	TLN1
3	ACAA2	CASP1	ACO1	ACER2	ALOX15	LIPT1	AIFM1	ATG7	MPO	ACP2	CA9	AIFM1	PRDX1
4	ACKR3	CASP3	ACSF2	ADRA1A	FTH1	DLD	HSP70	BECN1	CAMP	ACP5	CHUK	NRF2	MYH9
5	ACVR1	CASP4	ACSL1	ADRB2	PYG	DLAT	PAAN	CDC42	PADI4	ADGRE2	IKBKG	AIRE	FLNB
6	ACVR1B	CASP5	ACSL3	AKT1	CAPN1	PDHA1	ARH3	CDH1	EIPA	AGA	NFKB1A		ACTB
7	ADORA1	CASP6	ACSL4	AMBRA1	CASP1	PDHB	RNF146	CTNNA1	NCX1	AP1B1	RELA		SLC7A11
8	AEN	CASP8	ACSL5	ATF6	GLNA	MTF1	ADPRHL2	CYBB	MIA	AP1G1			SLC3A2
9	AGT	CASP9	ACSL6	ATG101	BAX	GLS	OGG1	MYH14		AP1M1			RPN1
10	AGTR2	CHMP2A	AIFM2	ATG13	BCL2	CDKN2A		PI3KC3		AP1M2			NCKAP1
11	AIFM1	CHMP2B	AKR1C1	ATG14	FADD			RHOA		AP1S1			NUBPL
12	AKT1	CHMP3	AKR1C2	ATG2A	RIPK1			RNF146		AP1S2			NDUFA11
13	ANXA6	CHMP4A	AKR1C3	ATG2B	TNF			ROCK		AP1S3			LRPPRC
14	APAF1	CHMP4B	ALOX12	ATG5	TNFRSF1A			RUBCN		AP3B1			OXSM
15	APPL1	CHMP4C	ALOX15	ATG7	TRADD			UVRAG		AP3B2			NDUFS1
16	AR	CHMP6	ALOX5	ATM	TRAF2					AP3D1			GYS1
17	ARHGEF2	CHMP7	ATG5	ATP13A2	PPIA					AP3M1
18	ARL6IP5	CYCS	ATG7	ATP6V0A1	CAPN2					AP3M2
19	ARMC10	ELANE	ATP5MC3	ATP6V0A2	HSP90A					AP3S1
20	ARRB2	GPX4	BACH1	ATP6V0B	IL1A					AP3S2
21	ASAH2	GSDMB	CARS	ATP6V0C	TNFSF6					AP4B1
22	ATF3	GSDMC	CBS	ATP6V0D1	TNFRSF6					AP4E1
23	ATF4	GSDMD	CD44	ATP6V0D2	CASP8					AP4M1
24	ATM	GSDME	CHAC1	ATP6V0E1	JNK					AP4S1
25	ATP2A1	GZMB	CISD1	ATP6V0E2	JAK2					ARF1
26	ATP2A3	HMGB1	CP	ATP6V1A	CAMK2					ARL8B
27	ATP5IF1	IL18	CRYAB	ATP6V1B1	IL1B					ARSA
28	AVP	IL1A	CS	ATP6V1B2	IFNG					ARSB
29	BAD	IL1B	CYBB	ATP6V1C1	STAT3					ARSG
30	BAG3	IRF1	DPP4	ATP6V1C2	IRF9					ASAH1
31	BAG5	IRF2	EMC2	ATP6V1D	TNFSF10					ATP10B
32	BAG6	NLRC4	FADS2	ATP6V1E1	TNFRSF10A					ATP13A2
33	BAK1	NLRP1	FANCD2	ATP6V1E2	TNFRSF10B					ATP6AP1
34	BAX	NLRP2	FDFT1	ATP6V1G1	CFLAR					ATP6V0A1
35	BBC3	NLRP3	FTH1	ATP6V1G2	XIAP					ATP6V0A2
36	BCAP31	NLRP6	FTL	ATP6V1H	BID					ATP6V0A4
37	BCL10	NLRP7	FTMT	AUP1	AIFM1					ATP6V0B
38	BCL2	NOD1	G6PD	BAD	TRPM7					ATP6V0C
39	BCL2A1	PLCG1	GCLC	BAG3	IFNAR1					ATP6V0D1
40	BCL2L1	PJVK	GCLM	BCL2	IFNAR2					ATP6V0D2
41	BCL2L10	PRKACA	GLS2	BCL2L11	IFNGR1					ATP6V1H
42	BCL2L11	PYCARD	GOT1	BECN1	IFNGR2					BLK
43	BCL2L12	SCAF11	GPX4	BMF	TLR3					BLOC1S1
44	BCL2L14	TINAP	GSS	BNIP3	TIRP					BLOC1S2
45	BCL2L2	TNF	HMGCR	BNIP3L	IFNA					BORCS5
46	BCL3	TP53	HMOX1	BOK	IFNB					BORCS6
47	BCLAF1	TP63	HSBP1	C9orf72	TRIF					BTK
48	BDKRB2	AIM2	HSPB1	CALCOCO2	VDAC1					C12orf4
49	BDNF	GSDMA	IREB2	CAMKK2	SLC25A4S					CBL
50	BECN1	IL6	KEAP1	CAPN1	PPID					CD164
51	BID	NOD2	LPCAT3	CAPNS1	CYLD					CD300A
52	BIK	TIRAP	MAP1LC3A	CASP1	RIPK3					CD63
53	BIRC6		MAP1LC3B	CASP3	MLKL					CD68
54	BLOC1S2		MAP1LC3C	CDC37	TRAF5					CD84
55	BMF		MT1G	CDK5	TLR4					CHGA
56	BMP4		NCOA4	CDK5R1	RBCK1					CLN3
57	BMP5		NFE2L2	CHMP4A	HMGB1					CLN5
58	BMPR1B		NFS1	CHMP4B	JAK1					CLNK
59	BNIP3		NOX1	CISD2	JAK3					CLTA
60	BNIP3L		NQO1	CLEC16A	TYK2					CLTB
61	BOK		NRF2	CLN3	STAT1					CLTC
62	BRCA1		OTUB1	CLU	STAT2					CLTCL1
63	BRCA2		PCBP1	CPTP	STAT4					CLU
64	BRSK2		PCBP2	CSNK2A2	STAT5A					CPLX2
65	BTK		PEBP1	CTSA	STAT5B					CTNS
66	CAAP1		PGD	CTTN	STAT6					CTSA
67	CASP1		PHKG2	DAP	H2A					CTSB
68	CASP10		PRNP	DAPK1	TNFAIP3					CTSC
69	CASP12		PROM2	DAPK2	RNF31					CTSD
70	CASP2		PTGS2	DAPK3	CHMP2A					CTSE
71	CASP3		RPL8	DAPL1	CHMP2B					CTSF
72	CASP4		SAT1	DCN	VPS24					CTSG
73	CASP5		SAT2	DDIT3	CHMP4A					CTSH
74	CASP8		SLC11A2	DDRGK1	CHMP4B					CTSK
75	CASP8AP2		SLC1A5	DEPDC5	CHMP6					CTSL
76	CASP9		SLC39A14	DEPP1	VPS4					CTSO
77	CAV1		SLC39A8	DHRSX	CHMP1					CTSS
78	CCAR2		SLC3A2	DNM1L	CHMP5					CTSV
79	CCK		SLC40A1	DRAM1	SMPD1					CTSW
80	CD14		SLC7A11	DRAM2	PYCARD					CTSZ
81	CD24		SQLE	EEF1A1	NLRP3					DEF8
82	CD27		STEAP3	EEF1A2	ZBP1					DNASE2
83	CD28		TF	EIF2AK4	IL33					DNASE2B
84	CD38		TFRC	EIF4G1	FTL					ENTPD4
85	CD3E		TP53	EIF4G2	SQSTM1					FAM98A
86	CD44		VDAC2	ELAPOR1	VDAC2					FER
87	CD5		VDAC3	EP300	VDAC3					FES
88	CD70		ZEB1	EPM2A	CHMP7					FGR
89	CD74			ERCC4	PGAM5					FLCN
90	CDIP1			ERN1	BIRC2					FOXF1
91	CDKN1A			EXOC1	BIRC3					FTH1
92	CDKN2D			EXOC4	EIF2AK2					FTL
93	CEBPB			EXOC7	PLA2G4					FUCA1
94	CFLAR			EXOC8	DNM1L					GAA
95	CHAC1			FBXL2	SPATA2					GAB2
96	CHCHD10			FBXO7	FAF1					GALC
97	CHEK2			FBXW7	SHARPIN					GALNS
98	CIB1			FEZ1	NOX2					GATA2
99	CIDEB			FEZ2	USP21					GBA
100	CLU			FLCN	PARP1					GCC2
101	COA8			FOXK1	CHMP4C					GGA1
102	COL2A1			FOXK2						GGA2
103	CRADD			FOXO1						GGA3
104	CREB3			FOXO3						GLA
105	CREB3L1			FTH1						GLB1
106	CRH			FTL						GM2A
107	CRIP1			FYCO1						GNPTAB
108	CSF2			FZD5						GNPTG
109	CSNK2A1			GAPDH						GNS
110	CSNK2A2			GATA4						GUSB
111	CTH			GBA						HDAC6
112	CTNNA1			GFAP						HEXA
113	CTSC			GNAI3						HEXB
114	CTTN			GOLGA2						HGS
115	CUL1			GPR137						HGSNAT
116	CUL2			GPR137B						HMOX1
117	CUL3			GPSM1						HPS6
118	CUL4A			GSK3A						HSPA8
119	CUL5			GSK3B						HYAL1
120	CX3CL1			HAX1						IDS
121	CX3CR1			HDAC6						IDUA
122	CXCL12			HERC1						IGF2R
123	CYLD			HGF						IL13
124	CYP1B1			HIF1A						IL13RA2
125	DAB2IP			HMGB1						IL4
126	DAP			HMOX1						IL4R
127	DAP3			HSP90AA1						KIF1B
128	DAPK1			HSPA8						KIT
129	DAPK2			HSPB1						KXD1
130	DAPK3			HSPB8						LAMP1
131	DAPL1			HTR2B						LAMP2
132	DAXX			HTRA2						LAMP3
133	DBH			HTT						LAMTOR1
134	DCC			HUWE1						LAPTM4A
135	DDIAS			IFI16						LAPTM4B
136	DDIT3			IFNG						LAPTM5
137	DDIT4			IKBKG						LAT
138	DDX3X			IL10						LAT2
139	DDX47			IL10RA						LGALS9
140	DDX5			IL4						LGMN
141	DEDD			IRGM						LIPA
142	DEDD2			ITPR1						LRRK2
143	DELE1			KAT5						LYN
144	DEPTOR			KAT8						M6PR
145	DIABLO			KDM4A						MAN2B1
146	DIDO1			KDR						MANBA
147	DNAJA1			KEAP1						MAP1LC3A
148	DNAJC10			KIF25						MAP6
149	DNM1L			KLHL22						MCOLN1
150	DPF2			KLHL3						MFSD8
151	DYRK2			LACRT						MILR1
152	E2F1			LAMP1						MRGPRX2
153	E2F2			LAMP2						MT3
154	EDA2R			LAMP3						MYH9
155	EIF2AK3			LAMTOR1						NAGA
156	ELL3			LAMTOR2						NAGLU
157	ENO1			LAMTOR3						NAGPA
158	EP300			LAMTOR4						NAPSA
159	EPHA2			LAMTOR5						NCOA4
160	EPO			LARP1						NDEL1
161	ERBB3			LEP						NEDD4
162	ERCC6			LEPR						NEU1
163	ERN1			LGALS8						NPC1
164	ERN2			LRRK2						NPC2
165	ERO1A			LRSAM1						NR4A3
166	ERP29			LZTS1						PDPK1
167	EYA1			MAP1LC3A						PIK3C3
168	EYA2			MAP1LC3B						PIK3CD
169	EYA3			MAP1LC3C						PIK3CG
170	EYA4			MAP3K7						PIP4K2A
171	FADD			MAPK15						PIP4K2B
172	FAF1			MAPK3						PIP4P1
173	FAIM			MAPK8						PLA2G15
174	FAIM2			MAPT						PLA2G3
175	FAM162A			MCL1						PLEKHM1
176	FAS			MEFV						PLEKHM2
177	FASLG			MET						PPT1
178	FASTK			MFN2						PPT2
179	FBH1			MFSD8						PSAP
180	FBXW7			MID2						PSAPL1
181	FEM1B			MIR199A1						PTGDR
182	FGA			MIRLET7B						PTGDS
183	FGB			MLST8						RAB34
184	FGF10			MT3						RAB3A
185	FGFR1			MTCL1						RAB7A
186	FGFR3			MTDH						RAC2
187	FGG			MTM1						RUBCNL
188	FHIT			MTMR3						S100A13
189	FIGNL1			MTMR4						SCARB2
190	FIS1			MTMR8						SGSH
191	FNIP2			MTMR9						SLC11A1
192	FXN			MTOR						SLC11A2
193	FYN			NCOA4						SLC17A5
194	FZD9			NEDD4						SMPD1
195	G0S2			NLRP6						SNAP23
196	GABARAP			NOD1						SNAPIN
197	GATA1			NOD2						SNX16
198	GATA4			NPC1						SNX4
199	GCLM			NPRL2						SORL1
200	GDNF			NRBP2						SORT1
201	GFRAL			NUPR1						SPAG9
202	GGCT			OPTN						SPHK2
203	GHITM			ORMDL3						SQSTM1
204	GNAI2			OSBPL7						STXBP1
205	GNAI3			PAFAH1B2						STXBP2
206	GPER1			PARK7						SUMF1
207	GPX1			PHB2						SYK
208	GRINA			PHF23						SYTL4
209	GSDME			PIK3C2A						TCIRG1
210	GSK3A			PIK3C3						TFEB
211	GSK3B			PIK3CA						TMEM106B
212	GSKIP			PIK3CB						TPP1
213	GSTP1			PIK3R2						UNC13D
214	GZMB			PIM2						VAMP7
215	HDAC1			PINK1						VAMP8
216	HERPUD1			PIP4K2A						VPS33A
217	HGF			PIP4K2B						VPS33B
218	HIC1			PIP4K2C						VPS4A
219	HIF1A			PJVK						WASH3P
220	HINT1			PLEKHF1						ZFYVE16
221	HIP1			PLK2
222	HIP1R			PLK3
223	HIPK1			POLDIP2
224	HIPK2			PRKAA1
225	HMGB2			PRKAA2
226	HMOX1			PRKAB1
227	HNRNPK			PRKAB2
228	HRAS			PRKACA
229	HRK			PRKAG1
230	HSPA1A			PRKAG2
231	HSPA1B			PRKAG3
232	HSPB1			PRKD1
233	HTRA2			PRKN
234	HTT			PSAP
235	HYAL2			PTPN22
236	HYOU1			PYCARD
237	ICAM1			QSOX1
238	IFI16			RAB39B
239	IFI27			RAB3GAP1
240	IFI27L1			RAB3GAP2
241	IFI27L2			RAB7A
242	IFI6			RAB8A
243	IFNB1			RALB
244	IFNG			RASIP1
245	IGF1			RB1CC1
246	IKBKE			RETREG1
247	IL12A			RETREG3
248	IL19			RHEB
249	IL1A			RIPK2
250	IL1B			RMC1
251	IL2			RNF152
252	IL20RA			RNF41
253	IL33			RNF5
254	IL4			ROCK1
255	IL6R			RPTOR
256	IL7			RRAGA
257	INCA1			RRAGB
258	ING2			RRAGC
259	ING5			RRAGD
260	INHBA			RUBCN
261	INHBB			RUFY4
262	INS			SCFD1
263	ITGA6			SCOC
264	ITGAM			SEC22B
265	ITGAV			SESN1
266	ITM2C			SESN2
267	ITPR1			SESN3
268	ITPRIP			SH3BP4
269	IVNS1ABP			SH3GLB1
270	JAK2			SIRT1
271	JMY			SIRT2
272	JUN			SLC38A9
273	KDM1A			SMCR8
274	KITLG			SMG1
275	KRT18			SNCA
276	KRT8			SNRNP70
277	LCK			SNX32
278	LGALS12			SNX5
279	LGALS3			SNX6
280	LRRK2			SOGA1
281	LTBR			SOGA3
282	LY96			SPTLC1
283	MADD			SPTLC2
284	MAEL			SQSTM1
285	MAGEA3			SREBF1
286	MAP2K5			SREBF2
287	MAP3K5			STAT3
288	MAPK7			STBD1
289	MAPK8			STING1
290	MAPK8IP1			STK11
291	MAPK8IP2			STUB1
292	MAPK9			SUPT5H
293	MARCHF7			SVIP
294	MAZ			SYNPO2
295	MCL1			TAB2
296	MDM2			TAB3
297	MELK			TBC1D14
298	MFF			TBC1D25
299	MIF			TBK1
300	MIR132			TEX264
301	MIR15A			TFEB
302	MIR16-1			TICAM1
303	MIR17			TIGAR
304	MIR198			TLK2
305	MIR21			TMEM150A
306	MIR210			TMEM150B
307	MIR221			TMEM150C
308	MIR222			TMEM39A
309	MIR26B			TMEM39B
310	MIR27B			TMEM59
311	MIR449A			TOMM7
312	MKNK2			TP53
313	MLH1			TP53INP1
314	MLLT11			TP53INP2
315	MMP9			TPCN1
316	MNT			TPCN2
317	MOAP1			TREM2
318	MPV17L			TRIB3
319	MSH2			TRIM13
320	MSH6			TRIM14
321	MSX1			TRIM21
322	MUC1			TRIM22
323	MUL1			TRIM27
324	MYBBP1A			TRIM34
325	NACC2			TRIM38
326	NANOS3			TRIM5
327	NBN			TRIM6
328	NCK1			TRIM65
329	NCK2			TRIM68
330	NDUFA13			TRIM8
331	NDUFS3			TRIML1
332	NFATC4			TRIML2
333	NFE2L2			TSC1
334	NGF			TSC2
335	NGFR			TSPO
336	NKX3-1			UBA5
337	NLE1			UBQLN1
338	NME5			UBQLN2
339	NMT1			UBQLN4
340	NOC2L			UCHL1
341	NOG			UFC1
342	NOL3			UFL1
343	NONO			UFM1
344	NOS3			ULK1
345	NOX1			USP10
346	NR4A2			USP13
347	NUPR1			USP30
348	OPA1			USP33
349	P2RX4			USP36
350	P2RX7			UVRAG
351	P4HB			VDAC1
352	PAK2			VPS13C
353	PAK5			VPS13D
354	PARK7			VPS26A
355	PARP1			VPS26B
356	PARP2			VPS35
357	PAWR			WAC
358	PCGF2			WASHC1
359	PDCD10			WDFY3
360	PDCD5			WDR24
361	PDCD6			WDR41
362	PDIA3			WDR6
363	PDK1			WDR81
364	PDK2			WIPI2
365	PDPK1			ZC3H12A
366	PDX1			ZKSCAN3
367	PEA15			ZMPSTE24
368	PELI3
369	PERP
370	PF4
371	PHIP
372	PHLDA3
373	PIAS4
374	PIDD1
375	PIH1D1
376	PIK3R1
377	PINK1
378	PLAGL2
379	PLAUR
380	PLEKHF1
381	PLSCR3
382	PMAIP1
383	PML
384	POLB
385	POU4F1
386	POU4F2
387	PPARD
388	PPIA
389	PPIF
390	PPM1F
391	PPP1CA
392	PPP1R13B
393	PPP1R15A
394	PPP2R1B
395	PPP3CC
396	PPP3R1
397	PRDX2
398	PRELID1
399	PRKCA
400	PRKCD
401	PRKDC
402	PRKN
403	PRKRA
404	PRODH
405	PSEN1
406	PSMD10
407	PSME3
408	PTEN
409	PTGIS
410	PTH
411	PTPMT1
412	PTPN1
413	PTPN2
414	PTPRC
415	PTTG1IP
416	PYCARD
417	QARS1
418	RACK1
419	RAF1
420	RB1
421	RB1CC1
422	RBCK1
423	RELA
424	RET
425	RFFL
426	RHOT1
427	RHOT2
428	RIPK1
429	RIPK3
430	RNF183
431	RNF186
432	RNF34
433	RNF41
434	RPL11
435	RPL26
436	RPS27L
437	RPS3
438	RPS6KB1
439	RPS7
440	RRP8
441	RTKN2
442	RTL10
443	S100A8
444	S100A9
445	SCG2
446	SCN2A
447	SCRT2
448	SELENOK
449	SELENOS
450	SENP1
451	SEPTIN4
452	SERINC3
453	SERPINE1
454	SFN
455	SFPQ
456	SFRP1
457	SFRP2
458	SGMS1
459	SGPL1
460	SGPP1
461	SH3RF1
462	SHH
463	SHISA5
464	SIAH1
465	SIAH2
466	SIRT1
467	SIVA1
468	SKIL
469	SLC25A5
470	SLC35F6
471	SLC9A3R1
472	SMAD3
473	SNAI1
474	SNAI2
475	SNW1
476	SOD1
477	SOD2
478	SORT1
479	SP100
480	SRC
481	SRPX
482	SST
483	SSTR3
484	ST20
485	STK11
486	STK24
487	STK25
488	STK3
489	STK4
490	STRADB
491	STX4
492	STYXL1
493	SYVN1
494	TAF9
495	TAF9B
496	TCF7L2
497	TERT
498	TFDP1
499	TFDP2
500	TFPT
501	TGFB1
502	TGFB2
503	TGFBR1
504	THBS1
505	TICAM1
506	TICAM2
507	TIMM50
508	TIMP3
509	TLR3
510	TLR4
511	TM2D1
512	TMBIM1
513	TMBIM6
514	TMC8
515	TMEM102
516	TMEM109
517	TMEM117
518	TMEM14A
519	TMEM161A
520	TNF
521	TNFAIP3
522	TNFRSF10A
523	TNFRSF10B
524	TNFRSF10C
525	TNFRSF12A
526	TNFRSF1A
527	TNFRSF1B
528	TNFRSF25
529	TNFSF10
530	TNFSF12
531	TOPORS
532	TP53
533	TP53BP2
534	TP63
535	TP73
536	TPD52L1
537	TPT1
538	TRADD
539	TRAF1
540	TRAF2
541	TRAF7
542	TRAP1
543	TRIAP1
544	TRIB3
545	TRIM32
546	TRIM39
547	TXNDC12
548	TYROBP
549	UACA
550	UBB
551	UBE2K
552	UBE4B
553	UBQLN1
554	UMOD
555	UNC5B
556	URI1
557	USP28
558	USP47
559	VDAC2
560	VNN1
561	WDR35
562	WNT4
563	WWOX
564	XBP1
565	YAP1
566	YBX3
567	YWHAB
568	YWHAE
569	YWHAG
570	YWHAH
571	YWHAQ
572	YWHAZ
573	ZC3HC1
574	ZDHHC3
575	ZMYND11
576	ZNF205
577	ZNF385A
578	ZNF385B
579	ZNF622
580	ZSWIM2

## Sheet: Sheet2
AATF
ABL1
ACAA2
ACKR3
ACVR1
ACVR1B
ADORA1
AEN
AGT
AGTR2
AIFM1
AKT1
ANXA6
APAF1
APPL1
AR
ARHGEF2
ARL6IP5
ARMC10
ARRB2
ASAH2
ATF3
ATF4
ATM
ATP2A1
ATP2A3
ATP5IF1
AVP
BAD
BAG3
BAG5
BAG6
BAK1
BAX
BBC3
BCAP31
BCL10
BCL2
BCL2A1
BCL2L1
BCL2L10
BCL2L11
BCL2L12
BCL2L14
BCL2L2
BCL3
BCLAF1
BDKRB2
BDNF
BECN1
BID
BIK
BIRC6
BLOC1S2
BMF
BMP4
BMP5
BMPR1B
BNIP3
BNIP3L
BOK
BRCA1
BRCA2
BRSK2
BTK
CAAP1
CASP1
CASP10
CASP12
CASP2
CASP3
CASP4
CASP5
CASP8
CASP8AP2
CASP9
CAV1
CCAR2
CCK
CD14
CD24
CD27
CD28
CD38
CD3E
CD44
CD5
CD70
CD74
CDIP1
CDKN1A
CDKN2D
CEBPB
CFLAR
CHAC1
CHCHD10
CHEK2
CIB1
CIDEB
CLU
COA8
COL2A1
CRADD
CREB3
CREB3L1
CRH
CRIP1
CSF2
CSNK2A1
CSNK2A2
CTH
CTNNA1
CTSC
CTTN
CUL1
CUL2
CUL3
CUL4A
CUL5
CX3CL1
CX3CR1
CXCL12
CYLD
CYP1B1
DAB2IP
DAP
DAP3
DAPK1
DAPK2
DAPK3
DAPL1
DAXX
DBH
DCC
DDIAS
DDIT3
DDIT4
DDX3X
DDX47
DDX5
DEDD
DEDD2
DELE1
DEPTOR
DIABLO
DIDO1
DNAJA1
DNAJC10
DNM1L
DPF2
DYRK2
E2F1
E2F2
EDA2R
EIF2AK3
ELL3
ENO1
EP300
EPHA2
EPO
ERBB3
ERCC6
ERN1
ERN2
ERO1A
ERP29
EYA1
EYA2
EYA3
EYA4
FADD
FAF1
FAIM
FAIM2
FAM162A
FAS
FASLG
FASTK
FBH1
FBXW7
FEM1B
FGA
FGB
FGF10
FGFR1
FGFR3
FGG
FHIT
FIGNL1
FIS1
FNIP2
FXN
FYN
FZD9
G0S2
GABARAP
GATA1
GATA4
GCLM
GDNF
GFRAL
GGCT
GHITM
GNAI2
GNAI3
GPER1
GPX1
GRINA
GSDME
GSK3A
GSK3B
GSKIP
GSTP1
GZMB
HDAC1
HERPUD1
HGF
HIC1
HIF1A
HINT1
HIP1
HIP1R
HIPK1
HIPK2
HMGB2
HMOX1
HNRNPK
HRAS
HRK
HSPA1A
HSPA1B
HSPB1
HTRA2
HTT
HYAL2
HYOU1
ICAM1
IFI16
IFI27
IFI27L1
IFI27L2
IFI6
IFNB1
IFNG
IGF1
IKBKE
IL12A
IL19
IL1A
IL1B
IL2
IL20RA
IL33
IL4
IL6R
IL7
INCA1
ING2
ING5
INHBA
INHBB
INS
ITGA6
ITGAM
ITGAV
ITM2C
ITPR1
ITPRIP
IVNS1ABP
JAK2
JMY
JUN
KDM1A
KITLG
KRT18
KRT8
LCK
LGALS12
LGALS3
LRRK2
LTBR
LY96
MADD
MAEL
MAGEA3
MAP2K5
MAP3K5
MAPK7
MAPK8
MAPK8IP1
MAPK8IP2
MAPK9
MARCHF7
MAZ
MCL1
MDM2
MELK
MFF
MIF
MIR132
MIR15A
MIR16-1
MIR17
MIR198
MIR21
MIR210
MIR221
MIR222
MIR26B
MIR27B
MIR449A
MKNK2
MLH1
MLLT11
MMP9
MNT
MOAP1
MPV17L
MSH2
MSH6
MSX1
MUC1
MUL1
MYBBP1A
NACC2
NANOS3
NBN
NCK1
NCK2
NDUFA13
NDUFS3
NFATC4
NFE2L2
NGF
NGFR
NKX3-1
NLE1
NME5
NMT1
NOC2L
NOG
NOL3
NONO
NOS3
NOX1
NR4A2
NUPR1
OPA1
P2RX4
P2RX7
P4HB
PAK2
PAK5
PARK7
PARP1
PARP2
PAWR
PCGF2
PDCD10
PDCD5
PDCD6
PDIA3
PDK1
PDK2
PDPK1
PDX1
PEA15
PELI3
PERP
PF4
PHIP
PHLDA3
PIAS4
PIDD1
PIH1D1
PIK3R1
PINK1
PLAGL2
PLAUR
PLEKHF1
PLSCR3
PMAIP1
PML
POLB
POU4F1
POU4F2
PPARD
PPIA
PPIF
PPM1F
PPP1CA
PPP1R13B
PPP1R15A
PPP2R1B
PPP3CC
PPP3R1
PRDX2
PRELID1
PRKCA
PRKCD
PRKDC
PRKN
PRKRA
PRODH
PSEN1
PSMD10
PSME3
PTEN
PTGIS
PTH
PTPMT1
PTPN1
PTPN2
PTPRC
PTTG1IP
PYCARD
QARS1
RACK1
RAF1
RB1
RB1CC1
RBCK1
RELA
RET
RFFL
RHOT1
RHOT2
RIPK1
RIPK3
RNF183
RNF186
RNF34
RNF41
RPL11
RPL26
RPS27L
RPS3
RPS6KB1
RPS7
RRP8
RTKN2
RTL10
S100A8
S100A9
SCG2
SCN2A
SCRT2
SELENOK
SELENOS
SENP1
SEPTIN4
SERINC3
SERPINE1
SFN
SFPQ
SFRP1
SFRP2
SGMS1
SGPL1
SGPP1
SH3RF1
SHH
SHISA5
SIAH1
SIAH2
SIRT1
SIVA1
SKIL
SLC25A5
SLC35F6
SLC9A3R1
SMAD3
SNAI1
SNAI2
SNW1
SOD1
SOD2
SORT1
SP100
SRC
SRPX
SST
SSTR3
ST20
STK11
STK24
STK25
STK3
STK4
STRADB
STX4
STYXL1
SYVN1
TAF9
TAF9B
TCF7L2
TERT
TFDP1
TFDP2
TFPT
TGFB1
TGFB2
TGFBR1
THBS1
TICAM1
TICAM2
TIMM50
TIMP3
TLR3
TLR4
TM2D1
TMBIM1
TMBIM6
TMC8
TMEM102
TMEM109
TMEM117
TMEM14A
TMEM161A
TNF
TNFAIP3
TNFRSF10A
TNFRSF10B
TNFRSF10C
TNFRSF12A
TNFRSF1A
TNFRSF1B
TNFRSF25
TNFSF10
TNFSF12
TOPORS
TP53
TP53BP2
TP63
TP73
TPD52L1
TPT1
TRADD
TRAF1
TRAF2
TRAF7
TRAP1
TRIAP1
TRIB3
TRIM32
TRIM39
TXNDC12
TYROBP
UACA
UBB
UBE2K
UBE4B
UBQLN1
UMOD
UNC5B
URI1
USP28
USP47
VDAC2
VNN1
WDR35
WNT4
WWOX
XBP1
YAP1
YBX3
YWHAB
YWHAE
YWHAG
YWHAH
YWHAQ
YWHAZ
ZC3HC1
ZDHHC3
ZMYND11
ZNF205
ZNF385A
ZNF385B
ZNF622
ZSWIM2
BAK1
BAX
CASP1
CASP3
CASP4
CASP5
CASP6
CASP8
CASP9
CHMP2A
CHMP2B
CHMP3
CHMP4A
CHMP4B
CHMP4C
CHMP6
CHMP7
CYCS
ELANE
GPX4
GSDMB
GSDMC
GSDMD
GSDME
GZMB
HMGB1
IL18
IL1A
IL1B
IRF1
IRF2
NLRC4
NLRP1
NLRP2
NLRP3
NLRP6
NLRP7
NOD1
PLCG1
PJVK
PRKACA
PYCARD
SCAF11
TINAP
TNF
TP53
TP63
AIM2
GSDMA
IL6
NOD2
TIRAP
ABCC1
ACACA
ACO1
ACSF2
ACSL1
ACSL3
ACSL4
ACSL5
ACSL6
AIFM2
AKR1C1
AKR1C2
AKR1C3
ALOX12
ALOX15
ALOX5
ATG5
ATG7
ATP5MC3
BACH1
CARS
CBS
CD44
CHAC1
CISD1
CP
CRYAB
CS
CYBB
DPP4
EMC2
FADS2
FANCD2
FDFT1
FTH1
FTL
FTMT
G6PD
GCLC
GCLM
GLS2
GOT1
GPX4
GSS
HMGCR
HMOX1
HSBP1
HSPB1
IREB2
KEAP1
LPCAT3
MAP1LC3A
MAP1LC3B
MAP1LC3C
MT1G
NCOA4
NFE2L2
NFS1
NOX1
NQO1
NRF2
OTUB1
PCBP1
PCBP2
PEBP1
PGD
PHKG2
PRNP
PROM2
PTGS2
RPL8
SAT1
SAT2
SLC11A2
SLC1A5
SLC39A14
SLC39A8
SLC3A2
SLC40A1
SLC7A11
SQLE
STEAP3
TF
TFRC
TP53
VDAC2
VDAC3
ZEB1
ABL1
ABL2
ACER2
ADRA1A
ADRB2
AKT1
AMBRA1
ATF6
ATG101
ATG13
ATG14
ATG2A
ATG2B
ATG5
ATG7
ATM
ATP13A2
ATP6V0A1
ATP6V0A2
ATP6V0B
ATP6V0C
ATP6V0D1
ATP6V0D2
ATP6V0E1
ATP6V0E2
ATP6V1A
ATP6V1B1
ATP6V1B2
ATP6V1C1
ATP6V1C2
ATP6V1D
ATP6V1E1
ATP6V1E2
ATP6V1G1
ATP6V1G2
ATP6V1H
AUP1
BAD
BAG3
BCL2
BCL2L11
BECN1
BMF
BNIP3
BNIP3L
BOK
C9orf72
CALCOCO2
CAMKK2
CAPN1
CAPNS1
CASP1
CASP3
CDC37
CDK5
CDK5R1
CHMP4A
CHMP4B
CISD2
CLEC16A
CLN3
CLU
CPTP
CSNK2A2
CTSA
CTTN
DAP
DAPK1
DAPK2
DAPK3
DAPL1
DCN
DDIT3
DDRGK1
DEPDC5
DEPP1
DHRSX
DNM1L
DRAM1
DRAM2
EEF1A1
EEF1A2
EIF2AK4
EIF4G1
EIF4G2
ELAPOR1
EP300
EPM2A
ERCC4
ERN1
EXOC1
EXOC4
EXOC7
EXOC8
FBXL2
FBXO7
FBXW7
FEZ1
FEZ2
FLCN
FOXK1
FOXK2
FOXO1
FOXO3
FTH1
FTL
FYCO1
FZD5
GAPDH
GATA4
GBA
GFAP
GNAI3
GOLGA2
GPR137
GPR137B
GPSM1
GSK3A
GSK3B
HAX1
HDAC6
HERC1
HGF
HIF1A
HMGB1
HMOX1
HSP90AA1
HSPA8
HSPB1
HSPB8
HTR2B
HTRA2
HTT
HUWE1
IFI16
IFNG
IKBKG
IL10
IL10RA
IL4
IRGM
ITPR1
KAT5
KAT8
KDM4A
KDR
KEAP1
KIF25
KLHL22
KLHL3
LACRT
LAMP1
LAMP2
LAMP3
LAMTOR1
LAMTOR2
LAMTOR3
LAMTOR4
LAMTOR5
LARP1
LEP
LEPR
LGALS8
LRRK2
LRSAM1
LZTS1
MAP1LC3A
MAP1LC3B
MAP1LC3C
MAP3K7
MAPK15
MAPK3
MAPK8
MAPT
MCL1
MEFV
MET
MFN2
MFSD8
MID2
MIR199A1
MIRLET7B
MLST8
MT3
MTCL1
MTDH
MTM1
MTMR3
MTMR4
MTMR8
MTMR9
MTOR
NCOA4
NEDD4
NLRP6
NOD1
NOD2
NPC1
NPRL2
NRBP2
NUPR1
OPTN
ORMDL3
OSBPL7
PAFAH1B2
PARK7
PHB2
PHF23
PIK3C2A
PIK3C3
PIK3CA
PIK3CB
PIK3R2
PIM2
PINK1
PIP4K2A
PIP4K2B
PIP4K2C
PJVK
PLEKHF1
PLK2
PLK3
POLDIP2
PRKAA1
PRKAA2
PRKAB1
PRKAB2
PRKACA
PRKAG1
PRKAG2
PRKAG3
PRKD1
PRKN
PSAP
PTPN22
PYCARD
QSOX1
RAB39B
RAB3GAP1
RAB3GAP2
RAB7A
RAB8A
RALB
RASIP1
RB1CC1
RETREG1
RETREG3
RHEB
RIPK2
RMC1
RNF152
RNF41
RNF5
ROCK1
RPTOR
RRAGA
RRAGB
RRAGC
RRAGD
RUBCN
RUFY4
SCFD1
SCOC
SEC22B
SESN1
SESN2
SESN3
SH3BP4
SH3GLB1
SIRT1
SIRT2
SLC38A9
SMCR8
SMG1
SNCA
SNRNP70
SNX32
SNX5
SNX6
SOGA1
SOGA3
SPTLC1
SPTLC2
SQSTM1
SREBF1
SREBF2
STAT3
STBD1
STING1
STK11
STUB1
SUPT5H
SVIP
SYNPO2
TAB2
TAB3
TBC1D14
TBC1D25
TBK1
TEX264
TFEB
TICAM1
TIGAR
TLK2
TMEM150A
TMEM150B
TMEM150C
TMEM39A
TMEM39B
TMEM59
TOMM7
TP53
TP53INP1
TP53INP2
TPCN1
TPCN2
TREM2
TRIB3
TRIM13
TRIM14
TRIM21
TRIM22
TRIM27
TRIM34
TRIM38
TRIM5
TRIM6
TRIM65
TRIM68
TRIM8
TRIML1
TRIML2
TSC1
TSC2
TSPO
UBA5
UBQLN1
UBQLN2
UBQLN4
UCHL1
UFC1
UFL1
UFM1
ULK1
USP10
USP13
USP30
USP33
USP36
UVRAG
VDAC1
VPS13C
VPS13D
VPS26A
VPS26B
VPS35
WAC
WASHC1
WDFY3
WDR24
WDR41
WDR6
WDR81
WIPI2
ZC3H12A
ZKSCAN3
ZMPSTE24
GLUD1
GLUD2
ALOX15
FTH1
PYG
CAPN1
CASP1
GLNA
BAX
BCL2
FADD
RIPK1
TNF
TNFRSF1A
TRADD
TRAF2
PPIA
CAPN2
HSP90A
IL1A
TNFSF6
TNFRSF6
CASP8
JNK
JAK2
CAMK2
IL1B
IFNG
STAT3
IRF9
TNFSF10
TNFRSF10A
TNFRSF10B
CFLAR
XIAP
BID
AIFM1
TRPM7
IFNAR1
IFNAR2
IFNGR1
IFNGR2
TLR3
TIRP
IFNA
IFNB
TRIF
VDAC1
SLC25A4S
PPID
CYLD
RIPK3
MLKL
TRAF5
TLR4
RBCK1
HMGB1
JAK1
JAK3
TYK2
STAT1
STAT2
STAT4
STAT5A
STAT5B
STAT6
H2A
TNFAIP3
RNF31
CHMP2A
CHMP2B
VPS24
CHMP4A
CHMP4B
CHMP6
VPS4
CHMP1
CHMP5
SMPD1
PYCARD
NLRP3
ZBP1
IL33
FTL
SQSTM1
VDAC2
VDAC3
CHMP7
PGAM5
BIRC2
BIRC3
EIF2AK2
PLA2G4
DNM1L
SPATA2
FAF1
SHARPIN
NOX2
USP21
PARP1
CHMP4C
FDX1
LIAS
LIPT1
DLD
DLAT
PDHA1
PDHB
MTF1
GLS
CDKN2A
PARP
MIF
AIFM1
HSP70
PAAN
ARH3
RNF146
ADPRHL2
OGG1
AMPK
ATG5
ATG7
BECN1
CDC42
CDH1
CTNNA1
CYBB
MYH14
PI3KC3
RHOA
RNF146
ROCK
RUBCN
UVRAG
ELANE
MMP1
MPO
CAMP
PADI4
EIPA
NCX1
MIA
ABCA2
ABCB9
ACP2
ACP5
ADGRE2
AGA
AP1B1
AP1G1
AP1M1
AP1M2
AP1S1
AP1S2
AP1S3
AP3B1
AP3B2
AP3D1
AP3M1
AP3M2
AP3S1
AP3S2
AP4B1
AP4E1
AP4M1
AP4S1
ARF1
ARL8B
ARSA
ARSB
ARSG
ASAH1
ATP10B
ATP13A2
ATP6AP1
ATP6V0A1
ATP6V0A2
ATP6V0A4
ATP6V0B
ATP6V0C
ATP6V0D1
ATP6V0D2
ATP6V1H
BLK
BLOC1S1
BLOC1S2
BORCS5
BORCS6
BTK
C12orf4
CBL
CD164
CD300A
CD63
CD68
CD84
CHGA
CLN3
CLN5
CLNK
CLTA
CLTB
CLTC
CLTCL1
CLU
CPLX2
CTNS
CTSA
CTSB
CTSC
CTSD
CTSE
CTSF
CTSG
CTSH
CTSK
CTSL
CTSO
CTSS
CTSV
CTSW
CTSZ
DEF8
DNASE2
DNASE2B
ENTPD4
FAM98A
FER
FES
FGR
FLCN
FOXF1
FTH1
FTL
FUCA1
GAA
GAB2
GALC
GALNS
GATA2
GBA
GCC2
GGA1
GGA2
GGA3
GLA
GLB1
GM2A
GNPTAB
GNPTG
GNS
GUSB
HDAC6
HEXA
HEXB
HGS
HGSNAT
HMOX1
HPS6
HSPA8
HYAL1
IDS
IDUA
IGF2R
IL13
IL13RA2
IL4
IL4R
KIF1B
KIT
KXD1
LAMP1
LAMP2
LAMP3
LAMTOR1
LAPTM4A
LAPTM4B
LAPTM5
LAT
LAT2
LGALS9
LGMN
LIPA
LRRK2
LYN
M6PR
MAN2B1
MANBA
MAP1LC3A
MAP6
MCOLN1
MFSD8
MILR1
MRGPRX2
MT3
MYH9
NAGA
NAGLU
NAGPA
NAPSA
NCOA4
NDEL1
NEDD4
NEU1
NPC1
NPC2
NR4A3
PDPK1
PIK3C3
PIK3CD
PIK3CG
PIP4K2A
PIP4K2B
PIP4P1
PLA2G15
PLA2G3
PLEKHM1
PLEKHM2
PPT1
PPT2
PSAP
PSAPL1
PTGDR
PTGDS
RAB34
RAB3A
RAB7A
RAC2
RUBCNL
S100A13
SCARB2
SGSH
SLC11A1
SLC11A2
SLC17A5
SMPD1
SNAP23
SNAPIN
SNX16
SNX4
SORL1
SORT1
SPAG9
SPHK2
SQSTM1
STXBP1
STXBP2
SUMF1
SYK
SYTL4
TCIRG1
TFEB
TMEM106B
TPP1
UNC13D
VAMP7
VAMP8
VPS33A
VPS33B
VPS4A
WASH3P
ZFYVE16
IKBKB
NFKB1
CA9
CHUK
IKBKG
NFKB1A
RELA
PGAM5
KEAP1
AIFM1
NRF2
AIRE
FLNA
TLN1
PRDX1
MYH9
FLNB
ACTB
SLC7A11
SLC3A2
RPN1
NCKAP1
NUBPL
NDUFA11
LRPPRC
OXSM
NDUFS1
GYS1
