# Supplementary material for: Molecular Landscape and Predictive Significance of Programmed Cell Death‐Related Genes in Sepsis
Source: Hum Mutat. 2026 Jan 13;2026:5280021. doi: 10.1155/humu/5280021 (PMC12800578; doi:10.1155/humu/5280021)
Supplement: Supplementary file 3 — Supporting Information 3 Table S2: Primer sequences for the seven key genes. [file HUMU-2026-5280021-s002.xlsx]

## Sheet: Sheet1
TMEM59	FORWARD	5'-GCTGCTGCTGCTGACCATG-3'
	REVERSE	5'-AGACGCCGTATCACCCAAGAC-3'
FOXO1	FORWARD	5'-CCTACGCCGACCTCATCACC-3'
	REVERSE	5'-GCACGCTCTTGACCATCCAC-3'
MTF1	FORWARD	5'-ACTGGTGCCTTCCTCATCTGG-3'
	REVERSE	5'-CACTGTCCGTCGTCATCTTCATC-3'
PIK3CB	FORWARD	5'-GCGGGAGGTGATCGAGAGAG-3'
	REVERSE	5'-CGCCTGCTACTATTCCAAGTGC-3'
PCBP1	FORWARD	5'-ATCAACAGCTCCATGACCAACAG-3'
	REVERSE	5'-CTTACACCCGCCTTTCCCAATC-3'
KLHL3	FORWARD	5'-TGCGAGTAAGTCAGAGGAAGGAG-3'
	REVERSE	5'-TGATTCTCCCAGCAGACCAGTG-3'
S100A9	FORWARD	5'-CAGACAGAGTGCAAGACGATGAC-3'
	REVERSE	5'-ATTGGTGGAAGGTGTTGATGATGG-3'
GAPDH	FORWARD	5'-GTCAAGGCTGAGAACGGGAA-3’
	REVERSE	5'-AAATGAGCCCCAGCCTTCTC-3’
