# Supplementary material for: Molecular Landscape and Predictive Significance of Programmed Cell Death‐Related Genes in Sepsis
Source: Hum Mutat. 2026 Jan 13;2026:5280021. doi: 10.1155/humu/5280021 (PMC12800578; doi:10.1155/humu/5280021)
Supplement: Supplementary file 4 — Supporting Information 4 Table S3: Detailed results of the GSEA analysis of DEGs. [file HUMU-2026-5280021-s001.xlsx]

## Sheet: Supplementary Table 3
ID	Description	setSize	enrichmentScore	NES	pvalue	p.adjust	qvalue	rank	leading_edge	core_enrichment
hsa04514	hsa04514	Cell adhesion molecules	144	-0.513539	-1.79208	0.000181422351233672	0.000181422351233672	0.00379326695116169	1347	tags=18%, list=7%, signal=17%	2734/942/3133/933/3134/3683/3112/923/29851/201633/920/940/3119/4267/3655/3695/3384/3115/3676/3122/3108/3109/925/914/3117/3113
hsa04660	hsa04660	T cell receptor signaling pathway	117	-0.543922	-1.84997	0.000182481751824818	0.000182481751824818	0.00379326695116169	2955	tags=38%, list=16%, signal=32%	208/5894/8440/4794/2353/5533/3458/5599/5604/3551/5521/7410/5529/959/5777/10000/5295/5518/4772/5335/5970/10892/29851/1019/207/920/84433/4775/868/940/4773/9020/27040/915/7535/5588/917/2534/925/916/10125/3932/3702/919
hsa04659	hsa04659	Th17 cell differentiation	103	-0.612404	-2.04196	0.000183621006243114	0.000183621006243114	0.00379326695116169	1326	tags=33%, list=7%, signal=31%	9466/4772/5335/3561/5970/4088/3112/6778/6772/920/3716/4775/50615/3119/4773/6095/3326/3115/27040/915/30009/7535/2625/5588/3122/917/3108/3109/916/3932/3117/3113/3560/919
hsa04658	hsa04658	Th1 and Th2 cell differentiation	88	-0.658772	-2.14375	0.000185873605947955	0.000185873605947955	0.00379326695116169	1341	tags=39%, list=7%, signal=36%	3595/4772/5335/3561/4094/5970/3112/6778/6772/920/3716/4775/3119/4773/84441/3115/27040/915/864/30009/7535/6775/2625/5588/3122/917/3108/3109/916/3932/3117/3113/3560/919
hsa04612	hsa04612	Antigen processing and presentation	65	-0.71859	-2.22723	0.000186219739292365	0.000186219739292365	0.00379326695116169	2805	tags=62%, list=16%, signal=52%	5641/3804/3106/2923/3809/3458/3105/5994/4261/3135/3811/115653/1385/6890/6891/1520/57292/3802/3133/3134/3810/3112/8302/920/100132285/5993/3803/5720/3119/972/3326/3823/3115/3824/3122/3108/3109/925/3117/3113
hsa05330	hsa05330	Allograft rejection	33	-0.734154	-2.00694	0.000186323830817962	0.000186323830817962	0.00379326695116169	2713	tags=64%, list=15%, signal=54%	3106/958/3458/3105/3135/959/942/3133/3134/3112/356/940/3119/3115/3122/3108/3109/3002/3117/5551/3113
hsa05340	hsa05340	Primary immunodeficiency	36	-0.765054	-2.12704	0.000187195806813927	0.000187195806813927	0.00379326695116169	2559	tags=61%, list=14%, signal=53%	958/5994/4261/84876/959/6890/6891/3561/930/29851/920/5993/100/7374/973/29760/915/7535/925/916/3932/3575
hsa05332	hsa05332	Graft-versus-host disease	36	-0.763464	-2.12262	0.000187195806813927	0.000187195806813927	0.00379326695116169	2803	tags=72%, list=16%, signal=61%	3804/3106/3458/3105/3135/3811/115653/57292/3802/942/3133/3134/3112/356/3803/940/3119/3115/3824/3122/3108/3109/3002/3117/5551/3113
hsa04672	hsa04672	Intestinal immune network for IgA production	43	-0.701979	-2.02952	0.000187441424554827	0.000187441424554827	0.00379326695116169	1251	tags=37%, list=7%, signal=35%	942/56477/3112/29851/940/3119/7852/3695/9020/3115/3676/3122/3108/3109/3117/3113
hsa05320	hsa05320	Autoimmune thyroid disease	46	-0.704745	-2.06004	0.000187617260787992	0.000187617260787992	0.00379326695116169	1251	tags=33%, list=7%, signal=30%	942/3133/3134/3112/356/940/3119/3115/3122/3108/3109/3002/3117/5551/3113
hsa04940	hsa04940	Type I diabetes mellitus	39	-0.751326	-2.12308	0.000188928773852258	0.000188928773852258	0.00379326695116169	1251	tags=41%, list=7%, signal=38%	942/3133/4049/3134/3112/356/940/3119/3115/3122/3108/3109/3002/3117/5551/3113
hsa05134	hsa05134	Legionellosis	52	0.652700274113725	1.95767634603458	0.000213447171824973	0.000213447171824973	0.00379326695116169	1882	tags=37%, list=10%, signal=33%	58484/7100/4671/1378/3684/3606/51128/57396/7099/1379/7097/317/4792/836/5861/3305/834/10767/29108
hsa03320	hsa03320	PPAR signaling pathway	72	0.598931943731811	1.9036037136629	0.000213766566908935	0.000213766566908935	0.00379326695116169	2610	tags=32%, list=15%, signal=27%	2182/2171/2180/2710/4973/1622/2181/8309/30/948/5468/729359/440503/5360/4312/51/336/123/1374/6342/5170/4023/6319
hsa04610	hsa04610	Complement and coagulation cascades	82	0.671806558772977	2.18148893393543	0.000214638334406525	0.000214638334406525	0.00379326695116169	774	tags=20%, list=4%, signal=19%	11326/719/1378/713/966/2153/5055/712/5627/1604/3684/714/1191/722/2157/1379
hsa04613	hsa04613	Neutrophil extracellular trap formation	106	0.561079432979348	1.8899592571929	0.000219731927049	0.000219731927049	0.00379326695116169	1544	tags=28%, list=9%, signal=26%	1991/566/1378/1432/4353/820/1511/8520/23569/3674/3684/27180/6403/5291/3690/51311/9759/7099/1379/837/1536/2209/2357/7097/2811/2358/4689/2212/1182/834
hsa04061	hsa04061	Viral protein interaction with cytokine and cytokine receptor	92	-0.533821	-1.75225	0.000370782350760104	0.000370782350760104	0.00573825509226403	1397	tags=24%, list=8%, signal=22%	57007/6372/643/56477/3561/4049/7133/2833/3579/1234/6375/7852/1436/3576/6351/1235/3587/1524/6352/1236/3560/1232
hsa05416	hsa05416	Viral myocarditis	54	-0.621504	-1.868	0.000376718779431155	0.000376718779431155	0.00573825509226403	2713	tags=41%, list=15%, signal=35%	3106/958/3105/1981/3135/959/25/942/3133/3134/3683/3112/940/3119/3115/3122/2534/3108/3109/3117/5551/3113
hsa00500	hsa00500	Starch and sucrose metabolism	29	0.763956970728382	2.05016193526128	0.00042983021706426	0.00042983021706426	0.00618352242092444	1500	tags=38%, list=8%, signal=35%	2992/3101/8972/55276/5836/2632/3099/5236/5837/178/283209
hsa04650	hsa04650	Natural killer cell mediated cytotoxicity	121	-0.510811	-1.74414	0.000548646671543526	0.000548646671543526	0.00723720984966609	2906	tags=35%, list=16%, signal=29%	5894/4277/3804/3106/5533/3809/3458/3105/5604/7410/3135/3811/2215/115653/5777/51744/5295/57292/4772/3802/5335/3133/3810/3683/4068/356/10870/100132285/3803/259197/4773/3384/3823/27040/3824/117157/7535/2534/3002/3932/5551/919
hsa03008	hsa03008	Ribosome biogenesis in eukaryotes	66	-0.573381	-1.78265	0.000558971492453885	0.000558971492453885	0.00723720984966609	2699	tags=45%, list=15%, signal=39%	5901/4931/6949/1459/23160/23560/10482/26354/166378/1460/92856/10885/7514/83732/10199/51367/29107/134430/55651/84128/23195/54433/9790/55341/51602/29102/55226/28987/2091/55272
hsa03082	hsa03082	ATP-dependent chromatin remodeling	85	-0.5206	-1.68295	0.000931966449207828	0.000931966449207828	0.0114919171180514	5335	tags=62%, list=30%, signal=44%	9275/4798/6598/84295/27443/10263/10524/60/55929/29994/8193/86/196528/8467/6595/29117/54815/57504/8099/2186/283899/57492/6944/6602/9031/10445/1108/65980/6597/7528/6601/26039/5928/80314/79913/605/6603/54107/64769/54617/8289/54108/6599/57459/8295/3065/57634/9112/1107/5931/8607/55274/5977
hsa04640	hsa04640	Hematopoietic cell lineage	92	-0.512155	-1.68113	0.00111234705228031	0.00111234705228031	0.0126052411670438	1285	tags=33%, list=7%, signal=30%	912/933/930/3590/2208/3112/3815/920/911/3119/3655/921/1436/3115/3676/915/4311/2323/924/3122/917/3108/3109/925/931/916/914/3117/3575/3113
hsa03083	hsa03083	Polycomb repressive complex	80	-0.530961	-1.69911	0.0011196118678858	0.0011196118678858	0.0126052411670438	4036	tags=52%, list=22%, signal=41%	10600/221937/121536/64319/1387/7874/51460/84108/1876/57332/57666/85015/4149/8473/54881/11091/7322/22992/23466/84456/1460/7528/84333/171023/8535/5928/22955/3720/83746/10238/6015/57713/3065/23269/5931/54880/1911/26053/6322/5252/23492/84678
hsa03040	hsa03040	Spliceosome	117	-0.478852	-1.62866	0.00127737226277372	0.00127737226277372	0.0137821744141375	3625	tags=46%, list=20%, signal=37%	9343/6631/56259/29896/22985/10285/57187/9716/6636/10523/84844/10713/25804/9879/9416/6625/199746/2521/23350/9785/9128/3192/6627/6628/58517/10915/10772/9775/22827/9129/22916/55696/10465/10262/23020/24148/6626/1665/23450/6432/27339/6430/220988/9984/1655/10946/3178/10929/8175/3190/5093/10291/51729/10594
hsa03010	hsa03010	Ribosome	112	-0.477082	-1.6119	0.00164804980772752	0.00164804980772752	0.0170703264295146	1621	tags=36%, list=9%, signal=33%	6232/6152/7311/6164/6133/6218/6235/6230/6128/6194/51116/6175/124995/6223/6138/6141/6206/6156/65005/6222/6161/6135/6228/9045/6234/6229/6132/6188/64968/6159/6217/6193/6147/6136/6143/25873/4736/6146/6191/6122
hsa05162	hsa05162	Measles	129	-0.466166	-1.60165	0.00201317715959004	0.00201317715959004	0.0200502664477389	2641	tags=32%, list=15%, signal=27%	2353/64135/7297/5599/1459/1027/3551/7187/1460/6776/6773/10000/4179/23118/5295/8667/4940/51284/3561/5970/894/596/103/1019/4600/356/207/10379/4938/6772/3716/6504/7157/868/940/4939/915/917/4599/916/3560
hsa05164	hsa05164	Influenza A	156	-0.429298	-1.51235	0.0032864706956363	0.0032864706956363	0.0315193680751084	2554	tags=29%, list=14%, signal=25%	3458/64135/7297/3627/10482/5604/3551/4261/7187/3337/7514/6773/10898/10000/5295/29107/4940/51284/11100/5970/3112/292/103/1019/4600/91543/356/207/10379/4938/6772/3716/3841/3119/4939/293/3576/3115/3122/4599/3108/3109/6352/3117/3113
hsa05418	hsa05418	Fluid shear stress and atherosclerosis	132	0.444115561851349	1.54880496496031	0.00350186036331801	0.00350186036331801	0.0323856259163997	2575	tags=27%, list=14%, signal=23%	7850/4318/7295/5608/1432/3554/4257/4205/3674/9446/5291/1514/3690/1147/4258/5562/7422/51806/6382/3685/3552/7184/7341/3383/857/4780/1499/2949/91860/1843/1535/2953/5603/4880/7056
hsa00770	hsa00770	Pantothenate and CoA biosynthesis	21	0.721572220110919	1.80044059797873	0.00390794615718628	0.00390794615718628	0.0339126581655261	1305	tags=29%, list=7%, signal=27%	8876/586/8875/51733/51380/1806
hsa05323	hsa05323	Rheumatoid arthritis	84	-0.491557	-1.5844	0.0039289055191768	0.0039289055191768	0.0339126581655261	1377	tags=21%, list=8%, signal=20%	6372/526/942/527/54/3683/3112/940/3119/3576/3115/155066/3122/3108/3109/6352/3117/3113
hsa00983	hsa00983	Drug metabolism - other enzymes	61	0.530966817441342	1.64279456593128	0.00407725321888412	0.00407725321888412	0.0340578706908487	2596	tags=31%, list=14%, signal=27%	6241/7378/4353/4257/9446/4830/9/7083/51733/978/4258/1806/3251/7084/2949/4833/10201/2953/2990
hsa03013	hsa03013	Nucleocytoplasmic transport	96	-0.478954	-1.57826	0.00427033048644634	0.00427033048644634	0.0345559638047961	3662	tags=50%, list=20%, signal=40%	7175/30000/55746/26019/22985/4927/57187/55706/6396/11269/3837/1434/8086/3839/5905/5901/9631/10284/10482/348995/65110/57122/79711/7329/55705/57510/81929/55308/79902/9775/7514/22916/9688/64328/29107/23279/23636/3843/1915/9984/10527/10921/129401/23165/100101267/23225/10250/3841
hsa05169	hsa05169	Epstein-Barr virus infection	191	-0.394863	-1.42346	0.00445269016697588	0.00445269016697588	0.034939769731294	2759	tags=32%, list=15%, signal=27%	1643/5717/3106/4794/6416/2923/958/5704/7186/7297/5599/3627/3105/1027/3551/7187/3135/1380/6890/6773/6891/25942/10000/23118/5295/4940/3133/5970/930/3134/894/3065/596/3683/2208/3112/1019/207/10379/4938/6772/3716/7157/7188/3119/9636/4939/9020/3115/29760/915/4609/864/3122/917/3108/3109/916/3117/3113/919
hsa05146	hsa05146	Amoebiasis	101	0.462532486117529	1.54813702612667	0.00459619172685489	0.00459619172685489	0.0350050515419908	1459	tags=16%, list=8%, signal=15%	7850/383/3554/1511/5273/3684/5291/3586/384/7099/2769/7097/836/2776/5566/7879
hsa00061	hsa00061	Fatty acid biosynthesis	17	0.723896776068314	1.72577355208954	0.00627705627705628	0.00627705627705628	0.0464407772678449	516	tags=24%, list=3%, signal=23%	55301/2182/2180/2181
hsa05321	hsa05321	Inflammatory bowel disease	61	-0.51829	-1.59031	0.00711344065892924	0.00711344065892924	0.0511668538624735	1341	tags=34%, list=7%, signal=32%	3595/4772/3561/4094/5970/4088/3112/6778/6772/50615/3119/6095/3115/30009/6775/2625/3122/3108/3109/3117/3113
hsa04932	hsa04932	Non-alcoholic fatty liver disease	147	0.409626895872705	1.44442687752625	0.00778123610493553	0.00778123610493553	0.0531683050621558	4075	tags=44%, list=23%, signal=34%	1432/4709/4694/27089/5291/4697/4707/9021/1347/5562/836/4702/355/5468/83737/4729/1345/1329/1349/1050/10975/4700/4713/3552/4695/1337/1649/51079/6391/6392/6390/7381/4719/4712/8660/5571/1350/4715/9167/1537/125965/5603/22877/4701/4296/998/6945/53632/29796/4716/4717/4217/4708/5290/7385/56901/84701/10062/1339/374291/4704/637/1340/4731/170712
hsa04714	hsa04714	Thermogenesis	199	0.385046778512662	1.41162829602441	0.00780234070221066	0.00780234070221066	0.0531683050621558	3618	tags=37%, list=20%, signal=30%	1432/2182/4709/4694/51103/2180/27089/4697/4707/2181/1347/6655/6604/55471/109/5562/4702/9658/11343/5468/5566/4893/4729/1345/1329/1349/10975/4700/4713/4695/1337/51079/6391/1355/6392/6390/7381/4719/4712/5571/1350/4715/9167/388753/6197/1374/1537/196883/125965/9586/3845/5603/788/493753/4701/51548/53632/29796/4716/25915/4717/84987/79133/4217/4708/111/10488/1268/112/1376/7385/56901/84701
hsa05208	hsa05208	Chemical carcinogenesis - reactive oxygen species	194	0.388906464132254	1.42058848637621	0.00824295010845987	0.00824295010845987	0.0547305189387619	2515	tags=30%, list=14%, signal=26%	1545/1432/3082/4709/4694/4257/9446/27089/5291/4697/4707/1347/6655/1147/4258/4792/1950/5337/572/4702/5580/5728/7422/4893/4729/1345/1329/1349/673/10975/4700/4713/4695/1337/51079/5795/6391/5594/6648/847/6392/4780/6390/7381/4719/4712/2949/1350/4715/9167/1537/1544/125965/1535/3845/2953/5170/5603
hsa04621	hsa04621	NOD-like receptor signaling pathway	171	0.39413640397225	1.41572697297031	0.00882028665931643	0.00882028665931643	0.0570997504787327	2570	tags=29%, list=14%, signal=25%	1669/58484/4671/7295/9447/1432/84674/820/114769/838/3606/91662/51135/90550/7099/837/1147/10010/1536/7226/9927/4792/5580/11035/3454/55669/329/11345/834/7205/81631/4210/29110/9140/5594/10135/29108/8772/6041/7531/222545/257397/1535/79671/55072/22900/5603/1671/118429
hsa04062	hsa04062	Chemokine signaling pathway	182	-0.38905	-1.3964	0.00921658986175115	0.00921658986175115	0.0582100412321125	2517	tags=21%, list=14%, signal=18%	3577/2782/3627/115/5604/3551/7410/5908/6773/2771/10000/7454/6372/5295/643/5335/56477/5970/10663/408/2833/207/6772/3579/1234/6375/9844/7852/5567/3576/7074/6351/1235/1524/6352/1236/3702/1232
hsa03250	hsa03250	Viral life cycle - HIV-1	57	-0.515264	-1.56143	0.00997928826962907	0.00997928826962907	0.0615264389556078	3034	tags=39%, list=17%, signal=32%	684/25920/11052/5901/11168/904/60489/6829/2648/7514/636/9638/25939/4600/27350/920/51497/1234/256987/7852/4300/4599
hsa03015	hsa03015	mRNA surveillance pathway	81	-0.468362	-1.50183	0.011577964519141	0.011577964519141	0.0697199511110099	3587	tags=42%, list=20%, signal=34%	26019/22985/5528/8106/5527/11269/8731/11052/26986/10284/2521/10482/5521/65110/5529/51585/55308/23435/9775/5499/10898/22916/29107/2935/5518/124540/5042/5501/10921/23283/26528/10250/80335/23708
hsa05202	hsa05202	Transcriptional misregulation in cancer	165	0.389268611698099	1.39305554485251	0.0121065375302663	0.0121065375302663	0.0697199511110099	1720	tags=21%, list=10%, signal=19%	7850/1647/1669/3248/4318/1991/597/4353/8900/604/3684/4005/1031/2322/1053/3087/890/64332/2209/4086/10912/6688/5966/5468/7030/5218/329/7704/5087/1050/51426/4298/4616/1649
hsa00512	hsa00512	Mucin type O-glycan biosynthesis	32	0.59509826459416	1.6292628530287	0.0121159671138035	0.0121159671138035	0.0697199511110099	1097	tags=28%, list=6%, signal=26%	256435/79623/2590/9334/29071/2650/2591/2589/51809
hsa04110	hsa04110	Cell cycle	152	0.394522589796515	1.39688930195216	0.0132684652808492	0.0132684652808492	0.0746920471187391	2487	tags=31%, list=14%, signal=27%	1647/8900/9232/1031/7272/991/9319/891/9978/701/25906/902/9134/10459/890/983/8318/7027/1032/5925/990/113130/23594/9212/1871/10912/9133/10403/4085/7533/699/9700/5000/4616/993/1022/5525/4193/5347/1869/246184/81620/10274/7531/9088/1870/51529
hsa04114	hsa04114	Oocyte meiosis	115	0.418617791051705	1.42759091532316	0.0136624063464081	0.0136624063464081	0.0752732802064142	2588	tags=32%, list=14%, signal=28%	1432/80315/9232/991/891/9978/25906/9134/10459/983/109/5500/6790/9133/4085/7533/699/5566/9700/51806/9748/5532/5594/10734/5525/5347/4342/246184/91860/7531/3480/6197/9088/196883/51529/5603/5526
hsa05235	hsa05235	PD-L1 expression and PD-1 checkpoint pathway in cancer	86	-0.457681	-1.48287	0.0145305514157973	0.0145305514157973	0.0783885010589066	2684	tags=35%, list=15%, signal=30%	4794/2353/5533/3458/1459/5604/3551/1460/5777/10000/5295/4772/5335/5970/207/6772/920/3716/4775/940/4773/27040/915/7535/5588/917/916/10125/3932/919
hsa05218	hsa05218	Melanoma	72	0.460810994576067	1.46460967686253	0.0177426250534416	0.0177426250534416	0.0937633891116358	2808	tags=32%, list=16%, signal=27%	1647/56034/3082/5291/5925/1950/1871/572/10912/5728/4893/51426/673/4616/5594/4193/1869/3480/2248/3845/1870/5605/4286
hsa00910	hsa00910	Nitrogen metabolism	16	0.692844184106267	1.62547239326272	0.01863488624052	0.01863488624052	0.096509095056167	550	tags=19%, list=3%, signal=18%	762/759/760
hsa00260	hsa00260	Glycine, serine and threonine metabolism	37	0.549617189999864	1.55076742289355	0.0200554725837423	0.0200554725837423	0.101829644078444	2088	tags=27%, list=12%, signal=24%	669/4128/1738/29968/875/211/27232/5723/26227/2731
hsa00480	hsa00480	Glutathione metabolism	52	0.498279304454831	1.49451386300448	0.0207043756670224	0.0207043756670224	0.103102761418776	901	tags=19%, list=5%, signal=18%	6241/26873/2730/4257/9446/2936/3417/4258/494143/5226
hsa04115	hsa04115	p53 signaling pathway	71	0.457045318824328	1.44935271551049	0.023400601116359	0.023400601116359	0.112098427887902	2016	tags=28%, list=11%, signal=25%	1647/6241/9540/891/9134/7057/983/25898/3732/317/836/10912/9133/5728/355/83667/51512/4616/55240/4193
hsa04611	hsa04611	Platelet activation	117	0.403093621323771	1.37599889286623	0.0234409553295002	0.0234409553295002	0.112098427887902	2515	tags=29%, list=14%, signal=25%	2207/5321/1432/3674/5291/10627/5023/3690/4659/51206/2773/2815/109/5500/2776/6916/6093/2811/5566/2212/103910/8773/5294/5594/7094/5336/2149/83706/54518/5742/64805/196883/6850/5603
hsa05310	hsa05310	Asthma	26	-0.592006	-1.5367	0.0238095238095238	0.0238095238095238	0.112098427887902	378	tags=35%, list=2%, signal=34%	3112/3119/3115/3122/3108/3109/2205/3117/3113
hsa04512	hsa04512	ECM-receptor interaction	86	0.433432596107716	1.4167052545753	0.0250323694432456	0.0250323694432456	0.115751	1795	tags=19%, list=10%, signal=17%	3679/3161/3674/7057/3690/1299/51206/2815/1293/948/2811/960/7059/6382/3685/3915
hsa00190	hsa00190	Oxidative phosphorylation	105	0.413890004152852	1.39196594092254	0.0268308775016494	0.0268308775016494	0.120676290512835	4075	tags=50%, list=23%, signal=39%	528/4709/4694/27089/4697/4707/8992/1347/51382/4702/27068/4729/1345/1329/529/1349/10975/4700/4713/4695/1337/51079/6391/1355/6392/6390/7381/4719/4712/1350/4715/9167/1537/125965/535/4701/9550/29796/4716/4717/4708/479/7385/56901/84701/1339/374291/4704/1340/4731/533/170712
hsa00600	hsa00600	Sphingolipid metabolism	44	0.510440007171826	1.48387926079665	0.027379679144385	0.027379679144385	0.120676290512835	2180	tags=27%, list=12%, signal=24%	7357/55331/9517/166929/9334/2717/10558/427/2581/130367/4758/259230
hsa01523	hsa01523	Antifolate resistance	29	0.573643711067242	1.53943552568253	0.0277240490006447	0.0277240490006447	0.120676290512835	1493	tags=31%, list=8%, signal=29%	8836/2352/7298/1719/1244/1147/9429/239/10257
hsa00240	hsa00240	Pyrimidine metabolism	52	0.488494291556894	1.46516518788412	0.0279615795090715	0.0279615795090715	0.120676290512835	2389	tags=35%, list=13%, signal=30%	6241/7378/7298/953/4830/7083/51733/978/1806/221264/56953/84618/318/7084/4833/22978/10201/9583
hsa00592	hsa00592	alpha-Linolenic acid metabolism	19	0.637677943888686	1.56202488477126	0.0309544282029235	0.0309544282029235	0.131402749575827	1919	tags=21%, list=11%, signal=19%	5321/151056/30/51
hsa05133	hsa05133	Pertussis	69	0.445389300638926	1.40568254309328	0.0325621251071123	0.0325621251071123	0.135804002604667	1882	tags=25%, list=10%, signal=22%	1432/713/712/23643/3684/714/3586/722/51135/7099/2773/836/51806/834/3552/5594/29108
hsa00520	hsa00520	Amino sugar and nucleotide sugar metabolism	45	0.499781577785214	1.45801428696825	0.0330401201458914	0.0330401201458914	0.135804002604667	2372	tags=40%, list=13%, signal=35%	3101/1118/55276/8790/3099/51167/5236/80896/5973/54187/1727/51706/55907/27159/7360/2584/5372/2821
hsa03018	hsa03018	RNA degradation	68	-0.450955	-1.40891	0.0343155538977993	0.0343155538977993	0.13884253715228	3860	tags=51%, list=21%, signal=41%	9337/10766/25904/4848/23016/56915/5214/5213/28960/25804/5393/26986/5211/11340/3313/55802/1656/5394/10140/23019/23644/255967/84186/196513/118460/246175/5073/5042/7832/29883/115752/694/87178/9924/2026
hsa05415	hsa05415	Diabetic cardiomyopathy	175	0.362030312810265	1.30319942543821	0.0370045982045106	0.0370045982045106	0.147419128069791	2410	tags=26%, list=13%, signal=22%	4318/1432/4709/4694/2936/1509/27089/5291/4697/4707/1347/1536/6513/2597/5500/4702/5580/5728/948/25874/7046/4689/4729/1345/1329/1349/10975/4700/4713/4695/1337/51079/6391/6392/5165/6390/7381/4719/4712/1350/4715/9167/1537/125965/1535
hsa04064	hsa04064	NF-kappa B signaling pathway	98	-0.409035	-1.35295	0.0397779833487512	0.0397779833487512	0.156066728928115	2559	tags=33%, list=14%, signal=28%	958/7186/1459/10913/3551/7187/1540/1460/7329/959/472/7185/4050/23118/5335/5970/4049/596/10892/330/5743/84433/7188/142/3576/6351/9020/27040/29760/7535/5588/3932
hsa00130	hsa00130	Ubiquinone and other terpenoid-quinone biosynthesis	11	0.704458611414003	1.5155000181638	0.0465911519555461	0.0465911519555461	0.180069	2488	tags=55%, list=14%, signal=47%	27235/3242/84274/10229/2677/51805
hsa00601	hsa00601	Glycosphingolipid biosynthesis - lacto and neolacto series	28	0.554099654376702	1.47541978291421	0.0473118279569892	0.0473118279569892	0.180165784480176	2072	tags=25%, list=12%, signal=22%	84002/10678/8702/2526/6484/2529/10402
