# Supplementary material for: Molecular Landscape and Predictive Significance of Programmed Cell Death‐Related Genes in Sepsis
Source: Hum Mutat. 2026 Jan 13;2026:5280021. doi: 10.1155/humu/5280021 (PMC12800578; doi:10.1155/humu/5280021)
Supplement: Supplementary file 5 — Supporting Information 5 Table S4: Detailed results of the GSEA analysis of the seven key genes. [file HUMU-2026-5280021-s003.xlsx]

## Sheet: 2.PIK3CB_all_GSEA_1
ID	Description	setSize	enrichmentScore	NES	pvalue	p.adjust	qvalue	rank	leading_edge	core_enrichment
hsa00500	hsa00500	Starch and sucrose metabolism	29	0.835538	2.27985	0.000192567	0.000192567	0.0032659	1085	tags=45%, list=6%, signal=42%	178/2992/3101/55276/2632/2821/8972/283209/3099/5236/2997/7360/5836
hsa05330	hsa05330	Allograft rejection	33	-0.763295	-2.1989	0.000209205	0.000209205	0.0032659	1144	tags=45%, list=6%, signal=43%	3107/3135/3105/3106/3133/3134/3002/5551/3115/942/3113/3109/3108/3126/3122
hsa05332	hsa05332	Graft-versus-host disease	36	-0.802293	-2.34949	0.000210837	0.000210837	0.0032659	1144	tags=47%, list=6%, signal=44%	3107/3135/3105/3106/3133/3553/3134/3002/3824/5551/3115/942/3113/3109/3108/3126/3122
hsa05340	hsa05340	Primary immunodeficiency	36	-0.713198	-2.08858	0.000210837	0.000210837	0.0032659	2238	tags=53%, list=12%, signal=46%	29760/959/973/23495/6891/29851/4261/958/7374/920/6890/5993/100/7535/3932/915/916/925/3575
hsa04940	hsa04940	Type I diabetes mellitus	39	-0.757717	-2.25679	0.000211864	0.000211864	0.0032659	1377	tags=44%, list=8%, signal=40%	4049/3107/3135/3105/3106/3133/3553/3134/3002/5551/3115/942/3113/3109/3108/3126/3122
hsa05322	hsa05322	Systemic lupus erythematosus	46	-0.730012	-2.24697	0.000211864	0.000211864	0.0032659	2100	tags=43%, list=12%, signal=38%	6628/717/940/958/6741/6737/727/714/713/1511/1991/712/3115/942/2215/3113/3109/3108/3126/3122
hsa05320	hsa05320	Autoimmune thyroid disease	46	-0.725461	-2.23296	0.000211864	0.000211864	0.0032659	1144	tags=33%, list=6%, signal=31%	3107/3135/3105/3106/3133/3134/3002/5551/3115/942/3113/3109/3108/3126/3122
hsa04672	hsa04672	Intestinal immune network for IgA production	43	-0.701033	-2.12854	0.000212089	0.000212089	0.0032659	2238	tags=44%, list=12%, signal=39%	23495/56477/3601/29851/3695/940/958/7852/8741/9020/3600/3676/3115/942/3113/3109/3108/3126/3122
hsa05416	hsa05416	Viral myocarditis	54	-0.692816	-2.19389	0.000214408	0.000214408	0.0032659	1144	tags=31%, list=6%, signal=30%	3107/3383/3135/3105/3106/3683/3133/3134/5551/3115/942/2534/3113/3109/3108/3126/3122
hsa04612	hsa04612	Antigen processing and presentation	65	-0.741069	-2.41809	0.000216123	0.000216123	0.0032659	1168	tags=37%, list=7%, signal=35%	3326/3107/3135/8302/3105/3106/920/1508/6890/3133/5993/1520/3134/3310/5720/972/3824/3115/925/3113/3109/3108/3126/3122
hsa05150	hsa05150	Staphylococcus aureus infection	75	-0.644148	-2.16033	0.000216123	0.000216123	0.0032659	1097	tags=24%, list=6%, signal=23%	3383/727/1675/3683/714/713/2213/820/712/3115/2215/25984/3113/3109/3108/3126/1669/3122
hsa05323	hsa05323	Rheumatoid arthritis	84	-0.53897	-1.83412	0.000219154	0.000219154	0.0032659	714	tags=17%, list=4%, signal=16%	4050/3683/8741/3553/155066/3600/3115/942/6352/3113/3109/3108/3126/3122
hsa04640	hsa04640	Hematopoietic cell lineage	92	-0.611625	-2.11304	0.000220022	0.000220022	0.0032659	1113	tags=29%, list=6%, signal=28%	911/3574/921/920/3678/3553/924/2323/948/929/3676/3115/945/1436/917/915/916/912/914/925/3113/3575/3109/3108/3126/3122/4311
hsa04658	hsa04658	Th1 and Th2 cell differentiation	88	-0.62819	-2.15371	0.000220264	0.000220264	0.0032659	1794	tags=35%, list=10%, signal=32%	5335/6778/7297/4853/6776/3594/4773/6772/4094/4794/920/2625/30009/27040/6775/5588/7535/84441/864/3560/3115/917/3932/915/916/919/3113/3109/3108/3126/3122
hsa04659	hsa04659	Th17 cell differentiation	103	-0.561174	-1.97239	0.00022242	0.00022242	0.0032659	1794	tags=32%, list=10%, signal=29%	5335/6778/7297/10148/6776/3594/3326/4773/6772/4088/4794/920/2625/196/6095/3553/30009/27040/9466/5588/7535/3560/3115/917/3932/915/916/919/3113/3109/3108/3126/3122
hsa03010	hsa03010	Ribosome	112	-0.728331	-2.59249	0.000222469	0.000222469	0.0032659	2128	tags=63%, list=12%, signal=56%	6203/9801/6229/6210/6164/6165/6155/51081/6234/63875/2197/64965/6176/6233/54460/6168/124995/51073/140801/64928/6133/51116/11222/6171/6204/6138/6235/51069/6209/6218/51264/6141/51373/65005/64981/6167/11224/6223/6194/7311/29088/6232/6156/6228/79590/6227/6128/6230/6169/6175/6135/6132/6191/6217/9045/6152/6161/6206/6146/6136/64968/6122/6147/6159/6222/6193/6188/4736/6143/25873/6192
hsa04514	hsa04514	Cell adhesion molecules	144	-0.580104	-2.13962	0.00022482	0.00022482	0.0032659	2008	tags=22%, list=11%, signal=20%	29851/9080/3695/940/958/201633/923/139065/3107/3383/3135/3105/6614/3106/920/3683/3133/5175/3134/3676/3384/3115/942/4267/914/925/3113/3109/1462/3108/3126/3122
hsa05164	hsa05164	Influenza A	156	-0.490269	-1.82224	0.000227946	0.000227946	0.0032659	2156	tags=27%, list=12%, signal=24%	10898/5970/8795/4261/7187/8743/7132/578/7416/7297/3661/3841/6773/103/5894/3665/3383/834/6772/10379/29107/3627/292/1019/3553/4600/64135/207/51284/4940/3115/4939/293/6352/91543/3113/4599/3109/3108/4938/3126/3122
hsa05310	hsa05310	Asthma	26	-0.724697	-1.98934	0.000411015	0.000411015	0.00557888	570	tags=27%, list=3%, signal=26%	2205/3115/3113/3109/3108/3126/3122
hsa04145	hsa04145	Phagosome	138	-0.467863	-1.71541	0.000452386	0.000452386	0.0058334	1144	tags=18%, list=6%, signal=17%	3107/3135/3105/3106/8685/6890/3133/3678/83547/64581/4074/1520/155066/3134/2213/948/929/7280/3115/2215/3113/3109/3108/3126/3122
hsa05169	hsa05169	Epstein-Barr virus infection	191	-0.400944	-1.52517	0.000698324	0.000698324	0.00857591	2194	tags=27%, list=12%, signal=24%	5609/596/5970/6891/7186/7187/10018/567/4791/578/958/7297/3661/6773/3665/1643/3107/7188/3383/3135/5971/6772/3105/10379/1026/3106/4794/3627/4609/3683/6890/3133/7157/1019/9020/3134/207/4940/864/3115/4939/917/915/916/919/9636/3113/3109/3108/4938/3126/3122
hsa05162	hsa05162	Measles	129	-0.450271	-1.63345	0.000907647	0.000907647	0.0106399	2825	tags=32%, list=16%, signal=27%	637/7128/54205/598/9641/8717/5610/596/5970/7187/940/578/8667/1460/7297/3661/868/6776/6504/6773/103/3665/6772/10379/7157/1019/3553/4600/64135/207/3310/2213/51284/4940/3560/4939/917/915/916/4599/4938
hsa05321	hsa05321	Inflammatory bowel disease	61	-0.554679	-1.79664	0.00127796	0.00127796	0.0143295	947	tags=25%, list=5%, signal=23%	6772/4088/4094/2625/6095/3553/30009/6775/3115/64127/3113/3109/3108/3126/3122
hsa04061	hsa04061	Viral protein interaction with cytokine and cytokine receptor	92	-0.479148	-1.65536	0.00154015	0.00154015	0.0165499	2033	tags=28%, list=11%, signal=25%	8795/1230/8743/7132/8794/4049/5196/8764/7852/8740/1235/3627/2833/1234/6375/3579/7133/3560/1236/1232/6351/1436/3587/729230/6352/1524
hsa05152	hsa05152	Tuberculosis	169	-0.413151	-1.54854	0.00160698	0.00160698	0.0165773	555	tags=12%, list=3%, signal=12%	6772/8877/5993/64581/3553/1520/817/207/2213/972/929/820/3115/3587/2215/64127/3113/3109/3108/3126/3122
hsa05140	hsa05140	Leishmaniasis	71	-0.501529	-1.66456	0.00237274	0.00237274	0.0235352	947	tags=17%, list=5%, signal=16%	6772/1915/3553/3676/65108/3115/2215/3113/3109/3108/3126/3122
hsa04978	hsa04978	Mineral absorption	56	-0.53214	-1.69299	0.00257677	0.00257677	0.0246124	931	tags=27%, list=5%, signal=25%	4891/4499/2512/3163/483/4495/3162/2495/4494/490/4493/4496/645745/4502/4501
hsa00340	hsa00340	Histidine metabolism	21	-0.675412	-1.759	0.00407249	0.00407249	0.0365489	3512	tags=48%, list=20%, signal=38%	3067/4128/55748/57571/224/3176/3034/223/26/217
hsa03008	hsa03008	Ribosome biogenesis in eukaryotes	66	-0.496476	-1.62277	0.00410989	0.00410989	0.0365489	2612	tags=39%, list=15%, signal=34%	10556/10436/6949/23560/27341/10885/54433/1460/138716/9790/84128/54913/23160/23195/55341/10199/134430/55226/92856/29107/51602/55651/55272/28987/51367/2091
hsa00562	hsa00562	Inositol phosphate metabolism	71	0.496987	1.59835	0.00503168	0.00503168	0.0432548	1926	tags=30%, list=11%, signal=27%	9896/5291/3612/9107/8776/4534/80271/5294/9110/200576/3613/22908/3628/4952/8867/5290/253430/5728/8897/5336/8394
hsa04814	hsa04814	Motor proteins	178	0.394876	1.45316	0.00614898	0.00614898	0.0511545	2979	tags=26%, list=17%, signal=22%	3832/10112/10627/23095/1062/3799/9928/55860/24137/3797/7283/1783/146909/7171/1781/6990/11004/51175/84376/3831/140465/4651/4637/4644/81930/51143/7846/56992/7170/6993/23046/55582/51626/4627/3833/4430/10540/80022/830/832/51164/51174/4628/7277/10671/103910/7168
hsa04650	hsa04650	Natural killer cell mediated cytotoxicity	121	-0.411423	-1.48022	0.00670841	0.00670841	0.0528981	2033	tags=24%, list=11%, signal=21%	8795/4277/10870/8743/5335/4068/3823/5894/51744/3107/3383/4773/3135/3105/259197/962/3106/3683/3133/27040/7535/3002/3824/3384/5551/3932/919/2215/2534
hsa04110	hsa04110	Cell cycle	152	0.40808	1.47186	0.00676879	0.00676879	0.0528981	2706	tags=31%, list=15%, signal=26%	8900/1647/891/1031/7272/701/1022/5925/890/991/10912/9319/5000/25906/983/9134/7533/4616/10403/9126/1871/9232/7029/902/10274/4998/9133/9212/5885/5525/29945/10926/4085/1027/1032/4087/5515/9700/23594/2932/699/10459/8318/23595/7534/7027/25836
hsa05231	hsa05231	Choline metabolism in cancer	92	0.454099	1.52544	0.00824629	0.00824629	0.0625493	2584	tags=26%, list=14%, signal=22%	56034/5321/5291/5130/4893/5337/1119/10434/56261/6655/3091/6583/56994/5290/5170/10810/5880/3845/8394/5295/5594/8527/5578/2353
hsa05218	hsa05218	Melanoma	72	0.479967	1.54461	0.010483	0.010483	0.0749452	2380	tags=24%, list=13%, signal=21%	1647/56034/3082/5291/4893/5925/10912/673/4616/1871/5290/3480/3845/5728/5295/5594/51426
hsa05215	hsa05215	Prostate cancer	96	0.44256	1.49571	0.0108098	0.0108098	0.0749452	2316	tags=23%, list=13%, signal=20%	7850/56034/4318/5291/1147/4893/5925/1499/6655/9134/673/7039/1871/5290/5170/3480/3845/5728/1027/5295/5594/2932
hsa04140	hsa04140	Autophagy - animal	139	0.405052	1.44275	0.0110029	0.0110029	0.0749452	3369	tags=39%, list=19%, signal=32%	55062/5291/5562/58528/4893/83452/115201/9821/29110/9110/9474/3091/10325/203228/55255/5861/51100/5290/5170/81631/83734/8660/1509/55102/3480/3845/7879/64422/5728/664/10010/8897/6885/5295/29982/23710/3146/5594/5515/10533/84938/10670/53349/9140/9342/3916/5604/7189/84557/5601/5566/5580/10645/11345
hsa01210	hsa01210	2-Oxocarboxylic acid metabolism	18	-0.662934	-1.66285	0.0110429	0.0110429	0.0749452	2762	tags=78%, list=15%, signal=66%	48/3417/95/2875/84706/3421/162417/3419/1431/586/587/3418/3420/2806
hsa04070	hsa04070	Phosphatidylinositol signaling system	90	0.446725	1.49616	0.0117066	0.0117066	0.0770157	2490	tags=28%, list=14%, signal=24%	5291/3612/23262/9107/8776/4534/80271/9110/200576/3613/22908/3628/4952/8867/5290/801/253430/5728/8897/5336/3709/8394/5295/8527/5578
hsa00512	hsa00512	Mucin type O-glycan biosynthesis	32	0.585958	1.62923	0.0120321	0.0120321	0.0770157	1255	tags=28%, list=7%, signal=26%	256435/2590/79623/2650/2591/29071/2589/56913/9334
hsa04660	hsa04660	T cell receptor signaling pathway	117	-0.403632	-1.44501	0.012514	0.012514	0.0770157	2675	tags=27%, list=15%, signal=23%	4775/5533/5518/7410/4772/5526/5609/5970/84433/29851/940/5335/868/5894/4773/4794/920/1019/9020/27040/5588/207/10125/7535/3702/917/3932/915/916/919/2534/925
hsa04068	hsa04068	FoxO signaling pathway	127	0.408802	1.44008	0.0125426	0.0125426	0.0770157	2220	tags=26%, list=12%, signal=23%	1647/1432/5291/5562/3586/891/51701/1147/1901/7046/4893/901/6655/10912/673/4616/5290/5170/8660/847/9133/3480/3845/5728/664/604/1027/1032/5564/5295/23710/5594/23411
hsa04114	hsa04114	Oocyte meiosis	115	0.41433	1.44062	0.0149765	0.0149765	0.0898226	3693	tags=37%, list=21%, signal=30%	9748/1432/891/6790/109/991/80315/25906/6197/983/9134/7533/5532/23291/9126/9232/5500/801/9133/5525/3480/29945/3709/4085/5594/6196/5515/9700/699/10459/132864/7534/8945/5604/5603/6195/5566/51434/196883/5530/5519/22849/246184
hsa04914	hsa04914	Progesterone-mediated oocyte maturation	89	0.438017	1.46341	0.0157221	0.0157221	0.0921512	3374	tags=38%, list=19%, signal=31%	8900/1432/5291/891/2773/890/6790/109/80315/25906/6197/983/673/5290/5140/9133/3480/29945/3845/4085/5295/5594/6196/699/10459/132864/5604/5603/6195/5601/993/5566/51434/196883
hsa05223	hsa05223	Non-small cell lung cancer	72	0.459956	1.48021	0.0187196	0.0187196	0.105457	2946	tags=35%, list=16%, signal=29%	1647/3082/5291/4893/3799/5925/6655/10912/673/4616/7039/1871/5290/5170/3718/3845/5336/27436/5295/5594/51426/5578/6777/5604/842
hsa05160	hsa05160	Hepatitis C	150	-0.370652	-1.37324	0.0192395	0.0192395	0.105457	3594	tags=32%, list=20%, signal=26%	3451/7532/10971/356/3458/137075/1021/1965/3265/3551/949/7122/637/54205/5518/9641/1366/8717/5610/6256/5970/9080/7186/7187/7132/578/3646/7297/3661/6773/5894/3665/6772/10379/1026/3627/4609/7157/1019/4600/207/4940/4939/975/91543/4599/4938/3434
hsa00520	hsa00520	Amino sugar and nucleotide sugar metabolism	45	0.518855	1.54389	0.0193292	0.0193292	0.105457	916	tags=20%, list=5%, signal=19%	3101/55276/1118/2821/8790/3099/5236/7360/51167
hsa04910	hsa04910	Insulin signaling pathway	133	0.396115	1.40403	0.0202291	0.0202291	0.105457	2316	tags=26%, list=13%, signal=22%	3101/5291/5562/5509/4893/3099/8569/2997/6655/10211/2319/5770/5836/673/5256/5576/1977/5290/5170/9021/5500/801/8660/5140/3845/5573/122809/79660/5564/5255/5295/5594/5257/2932
hsa04930	hsa04930	Type II diabetes mellitus	44	0.522954	1.54774	0.0202652	0.0202652	0.105457	2215	tags=25%, list=12%, signal=22%	3101/5291/3099/5290/9021/8660/777/122809/5315/5295/5594
hsa00564	hsa00564	Glycerophospholipid metabolism	82	0.442494	1.45636	0.0204458	0.0204458	0.105457	1659	tags=24%, list=9%, signal=22%	5321/5130/54947/5337/1119/54675/55500/9926/10434/56261/253558/151056/9489/56994/129642/154141/2820/10390/56985/10908
hsa05161	hsa05161	Hepatitis B	157	0.382876	1.38655	0.0210264	0.0210264	0.106325	2946	tags=27%, list=16%, signal=23%	8900/5608/4318/1432/5291/1147/7046/4893/3717/5925/890/836/6655/355/29110/317/332/9134/673/7099/3454/1871/51135/5290/1386/3718/3845/57506/6885/5295/1960/5594/114609/8772/5578/2353/7534/6777/537/5604/5603/7189/842
hsa04115	hsa04115	p53 signaling pathway	71	0.454061	1.4603	0.0236675	0.0236675	0.117379	1814	tags=25%, list=10%, signal=23%	1647/9540/25898/891/83667/901/3732/836/355/10912/317/983/9134/4616/6241/9133/7057/5728
hsa05211	hsa05211	Renal cell carcinoma	65	0.46082	1.46503	0.0253023	0.0253023	0.122684	3521	tags=35%, list=20%, signal=29%	3082/5291/4893/2034/6655/3091/673/7039/5290/3845/998/6513/5295/5594/405/5062/5604/5781/2549/8453/7422/3725/2033
hsa04621	hsa04621	NOD-like receptor signaling pathway	171	-0.353485	-1.32594	0.0256885	0.0256885	0.122684	2164	tags=22%, list=12%, signal=20%	596/5970/25828/10392/7186/7187/7416/7297/3661/330/6773/7417/3665/81858/11337/3326/7188/834/6772/10379/22861/1508/3553/10628/2634/838/4940/2635/2633/820/115361/4939/5027/115362/64127/6352/4938/1669
hsa04623	hsa04623	Cytosolic DNA-sensing pathway	66	-0.438347	-1.43277	0.027904	0.027904	0.130842	1715	tags=24%, list=10%, signal=22%	3661/661/5437/51082/103/3665/834/81030/1777/9533/3627/5434/3553/25939/6351/6352
hsa05145	hsa05145	Toxoplasmosis	103	-0.393137	-1.38178	0.0289146	0.0289146	0.133159	567	tags=19%, list=3%, signal=19%	596/5970/4261/7132/958/2771/7297/330/6772/1234/10105/207/3310/3115/3587/3113/3109/3108/3126/3122
hsa00601	hsa00601	Glycosphingolipid biosynthesis - lacto and neolacto series	28	0.565648	1.53029	0.0304843	0.0304843	0.137925	2815	tags=29%, list=16%, signal=24%	10678/8702/84002/2529/2526/10402/6484/8706
hsa01521	hsa01521	EGFR tyrosine kinase inhibitor resistance	78	0.432879	1.41532	0.0330685	0.0330685	0.145426	2490	tags=23%, list=14%, signal=20%	56034/3082/5291/4893/3717/6655/673/7039/1977/5290/3480/3845/5728/5336/5295/5594/2932/5578
hsa04726	hsa04726	Serotonergic synapse	106	0.400712	1.37708	0.0333032	0.0333032	0.145426	3207	tags=22%, list=18%, signal=18%	5321/4893/2773/2776/2790/240/836/54331/673/2787/3354/3845/1843/3709/59345/5594/5743/5578/351/5604/3352/5566/1562
hsa04071	hsa04071	Sphingolipid signaling pathway	117	0.392226	1.36659	0.0338339	0.0338339	0.145426	2242	tags=26%, list=12%, signal=23%	1432/5291/10558/1901/4893/5337/2773/9517/166929/140/171546/2776/8560/2207/6093/4217/10672/55012/5290/5170/9475/5880/55844/1509/5525/3845/5728/91012/5295/5594/5515
hsa01250	hsa01250	Biosynthesis of nucleotide sugars	34	0.528649	1.48757	0.0348459	0.0348459	0.147321	865	tags=21%, list=5%, signal=20%	3101/55276/2821/8790/3099/5236/7360
hsa04066	hsa04066	HIF-1 signaling pathway	105	0.399545	1.37087	0.0357078	0.0357078	0.14853	2490	tags=26%, list=14%, signal=22%	5209/3101/3939/5291/5230/3099/8569/3091/7037/3459/1536/7099/2023/1977/5290/5160/3480/5336/1027/6513/5295/5594/405/3948/226/2597/5578
hsa05100	hsa05100	Bacterial invasion of epithelial cells	68	0.44355	1.41791	0.0371477	0.0371477	0.152066	3575	tags=34%, list=20%, signal=27%	5291/1499/1213/10092/10094/10552/5290/10097/63916/10096/998/5295/10459/81873/3059/26052/10109/391/2549/1785/5829/999/387
hsa04152	hsa04152	AMPK signaling pathway	117	0.388348	1.35308	0.0388999	0.0388999	0.156751	2242	tags=23%, list=12%, signal=20%	8900/5208/5209/5291/5562/51719/890/2997/3156/55012/5290/5170/5468/8660/5862/55844/5525/3480/5210/10890/51552/92335/6885/5564/5295/23411/5515
hsa03022	hsa03022	Basal transcription factors	40	0.499255	1.45135	0.043908	0.043908	0.173419	2608	tags=38%, list=15%, signal=32%	1022/6884/2963/2960/2959/129685/6879/902/6873/6883/6872/9519/2957/2961/4331
hsa04614	hsa04614	Renin-angiotensin system	22	-0.569613	-1.49965	0.0443811	0.0443811	0.173419	1798	tags=18%, list=10%, signal=16%	3816/1359/1511/4311
hsa05134	hsa05134	Legionellosis	52	0.464881	1.42332	0.0461481	0.0461481	0.177079	1861	tags=31%, list=10%, signal=28%	58484/4671/57396/51128/1378/2919/3684/836/1195/317/7099/10767/1379/5861/664/3606
hsa00052	hsa00052	Galactose metabolism	28	0.542909	1.46877	0.0466911	0.0466911	0.177079	865	tags=21%, list=5%, signal=20%	3101/55276/8972/3099/5236/7360
hsa04913	hsa04913	Ovarian steroidogenesis	45	0.480064	1.42847	0.0481334	0.0481334	0.179904	3429	tags=31%, list=19%, signal=25%	1588/1545/5321/8644/240/109/3949/3480/5743/1543/1583/5566/196883/6770

## Sheet: 2.S100A9_all_GSEA
ID	Description	setSize	enrichmentScore	NES	pvalue	p.adjust	qvalue	rank	leading_edge	core_enrichment
hsa03010	hsa03010	Ribosome	112	0.585902	2.31927	0.000169119	0.000169119	0.016737	3394	tags=60%, list=19%, signal=49%	200916/11224/64979/6201/51187/6133/6218/6122/6222/6160/54460/6164/25873/6155/6191/11222/51065/64965/6193/6132/51121/6175/6234/65005/6204/4736/6223/6159/6146/6227/29093/6152/6138/9553/2197/6136/219927/6210/6156/140801/6161/6129/6205/6203/65008/6230/63875/54948/6171/6165/9045/6188/64960/6143/6167/29074/51081/124995/6168/65003/51023/63931/6182/6209/6166/6157/79590
hsa05140	hsa05140	Leishmaniasis	71	-0.484899	-1.86866	0.000234852	0.000234852	0.016737	2477	tags=35%, list=14%, signal=30%	3717/4793/2209/7189/4615/5603/9103/5579/3460/3716/2212/5743/653361/7097/6772/3676/1378/3553/4688/65108/3586/1379/7099/2215/3117
hsa04620	hsa04620	Toll-like receptor signaling pathway	95	-0.449669	-1.82844	0.000239464	0.000239464	0.016737	2199	tags=26%, list=12%, signal=23%	5879/51311/3663/7189/841/7100/7187/4615/6416/5603/3455/3454/3627/8737/7097/6772/207/3553/1513/7096/942/7099/23643/929/10333
hsa05152	hsa05152	Tuberculosis	169	-0.406116	-1.80076	0.00026295	0.00026295	0.016737	3094	tags=34%, list=17%, signal=28%	5594/4800/3459/5869/527/5595/7421/3916/163688/317/5289/843/5534/114609/3717/2209/245972/7189/841/3587/4615/5603/9103/23545/533/4802/3687/3460/1051/3716/2212/8915/1520/7097/6772/207/1378/7132/5894/4046/4360/3553/3920/7096/818/535/2033/10312/3586/1379/7099/929/64581/2215/10333/3117/64127
hsa04650	hsa04650	Natural killer cell mediated cytotoxicity	121	-0.420916	-1.77756	0.000498753	0.000498753	0.016737	3619	tags=36%, list=20%, signal=29%	6654/3002/6655/5594/3459/5595/3803/3265/3932/4277/962/5534/3937/3106/5879/3105/3810/5579/3455/3454/57292/5336/100507436/115653/3107/5058/3460/3383/2885/3683/10451/3824/3133/3804/117157/3135/6452/919/5894/9437/7462/8743/5551/2215
hsa04142	hsa04142	Lysosome	127	-0.400797	-1.70699	0.00049975	0.00049975	0.016737	1853	tags=28%, list=10%, signal=25%	1201/57192/411/9583/2519/23545/533/6556/8722/79158/9179/1510/9741/6448/1508/1520/2799/950/3423/10577/22901/27074/3920/1513/3482/3074/2548/5538/535/9516/10312/4126/5660/3373/23312
hsa04380	hsa04380	Osteoclast differentiation	126	-0.394426	-1.67638	0.000500125	0.000500125	0.016737	3424	tags=34%, list=19%, signal=28%	5594/3459/10379/140885/5595/11027/23118/3932/7046/7006/5534/3937/5879/2209/7189/6688/5603/9103/8878/3455/8792/3454/79168/9020/5336/5971/3727/3460/3716/2355/2885/2212/653361/1436/6772/207/7132/3553/4688/1513/11024/9846/2215
hsa04621	hsa04621	NOD-like receptor signaling pathway	171	-0.373716	-1.65915	0.000525624	0.000525624	0.016737	3712	tags=35%, list=21%, signal=28%	100506742/23236/81631/6773/329/9641/7531/5594/10379/257397/5595/3709/171389/79184/54822/23118/222545/4793/440738/7189/841/5580/7187/4615/2635/1669/5586/114548/5603/3428/3455/3454/55072/2919/3716/8737/834/1508/10135/10628/11337/91662/6772/838/22861/331/4210/3553/6041/837/5027/4671/115361/7099/9447/2633/2634/64127/115362
hsa05415	hsa05415	Diabetic cardiomyopathy	175	0.385546	1.62448	0.00064433	0.00064433	0.0182372	3296	tags=33%, list=18%, signal=27%	5160/2997/4729/25874/9167/4697/4536/2539/4704/1349/1350/3630/4708/55967/51079/4726/4702/27089/1536/1347/4701/4715/4694/817/5582/4700/1329/54539/125965/4696/1346/7386/1345/4724/4508/5161/4538/1537/4716/9377/7417/4714/1337/5500/487/9882/6262/4706/6389/7419/292/4512/3667/293/1535/341947/4717/291
hsa04714	hsa04714	Thermogenesis	199	0.364135	1.55941	0.000798085	0.000798085	0.0203302	4282	tags=42%, list=24%, signal=32%	114/4729/9167/4697/4536/25915/4704/148327/1349/5571/4878/1350/4708/51703/55967/51079/4726/4702/27089/26291/5567/6199/1347/4701/4715/5346/4694/6196/1268/57104/4893/4700/1329/54539/125965/11343/4696/51287/2181/6009/23028/1346/7386/388753/1345/4724/4508/4538/84987/1537/4716/9377/656/5562/3991/4714/1337/123096/4706/6389/116228/28958/4512/6605/5568/341947/4717/6602/4711/1353/5564/8193/4720/63976/29796…
hsa01250	hsa01250	Biosynthesis of nucleotide sugars	34	0.585342	1.85079	0.00109749	0.00109749	0.0227011	3576	tags=47%, list=20%, signal=38%	2821/23483/10020/55586/7360/29926/5372/5373/2645/3101/4351/64841/6675/54187/5238/91373
hsa04612	hsa04612	Antigen processing and presentation	65	-0.460574	-1.74645	0.00115687	0.00115687	0.0227011	4036	tags=49%, list=22%, signal=38%	3811/3823/1385/3808/3305/4800/5720/926/811/3803/2923/3106/3105/3805/6892/3810/6890/4802/57292/115653/3107/567/3824/6891/1508/3133/3804/1520/3135/3134/3310/3117
hsa04936	hsa04936	Alcoholic liver disease	135	-0.378034	-1.62461	0.00126263	0.00126263	0.0227011	2971	tags=28%, list=17%, signal=24%	79966/23118/728/114609/51422/51/29896/7189/841/23175/2309/717/7187/4615/6416/8310/5603/4217/713/9020/23765/217/2919/9663/8737/224/83439/6934/223/207/7132/3553/51094/714/7099/23643/929/712
hsa04814	hsa04814	Motor proteins	178	0.375862	1.58769	0.00128845	0.00128845	0.0227011	4237	tags=34%, list=24%, signal=26%	81027/7125/6990/22920/10398/10383/7138/3796/140465/1781/7283/7280/10381/3835/3832/7169/58/3833/64005/70/3801/196385/7134/84617/4622/10627/55860/93408/51807/103910/4633/57576/6993/203068/4637/146754/374654/23303/7277/347240/146909/10540/58498/8701/10749/53904/7171/4620/56992/4641/51626/4645/27175/11127/7168/4649/9585/10120/4636/7140/4642
hsa04658	hsa04658	Th1 and Th2 cell differentiation	88	-0.431103	-1.73249	0.00141576	0.00141576	0.0227011	4820	tags=49%, list=27%, signal=36%	3714/5532/3718/3126/5970/4790/3725/3594/4794/864/3551/5588/5594/3459/5595/30009/3932/4854/3516/5534/2625/3717/4793/4851/182/5603/6777/916/4775/84441/3460/3595/3716/6778/4094/11317/55534/6772/919/3560/4853/6776/3117
hsa05142	hsa05142	Chagas disease	99	-0.414569	-1.70243	0.00142586	0.00142586	0.0227011	2123	tags=21%, list=12%, signal=19%	7189/5519/841/2771/4615/6416/8837/5603/916/713/3460/7097/207/919/7132/3553/714/3586/7099/10333/712
hsa05332	hsa05332	Graft-versus-host disease	36	-0.535766	-1.80247	0.00220459	0.00220459	0.0330347	2279	tags=42%, list=13%, signal=36%	3106/3105/940/57292/115653/3107/3824/3133/3804/3135/3134/3553/942/5551/3117
hsa04666	hsa04666	Fc gamma R-mediated phagocytosis	89	-0.417896	-1.68166	0.00236686	0.00236686	0.033496	2309	tags=30%, list=13%, signal=27%	10096/5879/2209/6198/5580/3635/273/5579/50807/4067/10163/5336/10097/5058/2212/10451/7408/7454/653361/207/3985/5894/1399/65108/5788/9846/2215
hsa00190	hsa00190	Oxidative phosphorylation	105	0.425258	1.6673	0.00271186	0.00271186	0.0363585	3505	tags=44%, list=20%, signal=35%	4729/9167/4697/5464/4536/4704/1349/1350/4708/55967/51079/4726/4702/27089/54205/1347/4701/4715/529/4694/4700/1329/54539/125965/4696/1346/7386/1345/4724/9550/4508/528/4538/1537/4716/9377/4714/27068/1337/4706/6389/4512/341947/4717/4711/1353
hsa04330	hsa04330	Notch signaling pathway	60	-0.4553	-1.69761	0.00300717	0.00300717	0.0383019	2738	tags=42%, list=15%, signal=35%	4854/3516/23385/2648/23220/4851/23462/182/9541/3955/6868/1857/84441/151636/1840/23013/83737/6310/11317/8850/55534/7090/4853/2033/8650
hsa04932	hsa04932	Non-alcoholic fatty liver disease	147	0.375953	1.5491	0.00459468	0.00459468	0.0537356	4097	tags=39%, list=23%, signal=31%	581/4729/9167/4697/7494/836/4704/468/1349/5571/1350/3630/4708/55967/1649/51079/4726/4702/27089/54205/998/1347/4701/4715/4694/4700/1329/54539/125965/4696/6945/1346/7386/1345/4724/1537/4716/9377/5562/7186/3952/4714/1337/4706/6389/4512/3667/341947/4717/4711/5564/4720/1965/9451/29796/4713/126328/1327
hsa00900	hsa00900	Terpenoid backbone biosynthesis	21	0.631324	1.7824	0.0046408	0.0046408	0.0537356	1759	tags=33%, list=10%, signal=30%	4597/2224/39/116150/3157/3422/3156
hsa05135	hsa05135	Yersinia infection	132	-0.357736	-1.53485	0.00500125	0.00500125	0.0553914	3264	tags=28%, list=18%, signal=23%	926/9815/5595/8395/23118/3932/3678/3937/64283/10096/9138/5879/7189/4615/5586/147179/6416/114548/8976/5603/4775/10163/10097/9844/7456/2212/10451/7454/834/3676/207/4210/3553/1399/5829/3586/7099
hsa00100	hsa00100	Steroid biosynthesis	19	0.646406	1.78046	0.00557517	0.00557517	0.0591751	1443	tags=42%, list=8%, signal=39%	6307/1717/6713/6309/10682/1718/2222/7108
hsa05133	hsa05133	Pertussis	69	-0.427236	-1.6364	0.00586166	0.00586166	0.0597273	2123	tags=26%, list=12%, signal=23%	7189/2771/717/4615/114548/5603/713/722/834/3553/3659/714/3586/7099/710/23643/929/712
hsa05144	hsa05144	Malaria	46	-0.469766	-1.66646	0.00670991	0.00670991	0.0657012	3339	tags=41%, list=19%, signal=34%	2993/3820/7059/2995/2532/3043/4615/7412/3383/3683/948/7097/2994/1378/5175/3553/3586/1379/7099
hsa04115	hsa04115	p53 signaling pathway	71	0.444366	1.6275	0.00696379	0.00696379	0.0657012	2184	tags=28%, list=12%, signal=25%	581/27244/900/6241/1026/83667/9540/836/1647/1643/983/9133/54205/5054/25898/4616/891/55240/55367/8797
hsa00350	hsa00350	Tyrosine metabolism	36	0.531263	1.69645	0.00731797	0.00731797	0.065906	2756	tags=31%, list=15%, signal=26%	3242/4282/2184/7054/126/316/218/128/124/8639/2954
hsa05120	hsa05120	Epithelial cell signaling in Helicobacter pylori infection	69	-0.41944	-1.60654	0.00750293	0.00750293	0.065906	2256	tags=29%, list=13%, signal=25%	1445/5879/245972/6416/5603/23545/533/4067/523/9020/5336/102/5058/6868/2919/526/3577/535/10312/3579
hsa04978	hsa04978	Mineral absorption	56	-0.443154	-1.62919	0.0077928	0.0077928	0.0661705	3101	tags=38%, list=17%, signal=31%	6523/142680/7421/54822/538/4891/4493/4499/645745/2512/4496/3162/2495/115019/4494/65010/79901/7779/6546/490/493
hsa05321	hsa05321	Inflammatory bowel disease	61	-0.424886	-1.58658	0.00862069	0.00862069	0.0697921	1200	tags=20%, list=7%, signal=18%	3460/3595/6778/4094/6095/7097/6772/3553/3586/7099/3117/64127
hsa05167	hsa05167	Kaposi sarcoma-associated herpesvirus infection	188	-0.317551	-1.42756	0.00876727	0.00876727	0.0697921	3503	tags=29%, list=19%, signal=24%	9641/5594/3459/10379/578/5595/7157/3265/3709/163688/2785/2790/4277/5289/1237/5534/3717/440738/3106/23533/5879/3105/841/6774/7187/6416/57580/5603/5294/3455/4067/4775/3454/5336/100507436/3107/54331/2919/3383/3716/5743/3133/83439/3135/6934/3134/6772/207/7132/5894/2033/942/1232/9976/1230
hsa05218	hsa05218	Melanoma	72	0.429501	1.57671	0.010277	0.010277	0.0793309	1891	tags=21%, list=11%, signal=19%	581/1950/8822/1026/1647/5159/5604/1643/26291/8823/3082/56034/4616/4893/5605
hsa03008	hsa03008	Ribosome biogenesis in eukaryotes	66	0.436319	1.57303	0.0114638	0.0114638	0.0858901	3423	tags=39%, list=19%, signal=32%	56000/29889/10557/5901/2091/26354/92856/57455/10248/102157402/10436/55505/6949/55651/25996/51068/29107/10813/54913/1459/27341/1460/3692/10482/55813/23160
hsa00230	hsa00230	Purine metabolism	114	0.376073	1.49275	0.0128097	0.0128097	0.0932316	3767	tags=33%, list=21%, signal=27%	22875/114/6241/4833/5151/953/4860/132/3615/4830/158/5631/5144/51020/272/4907/3251/102157402/55821/374659/955/56985/29922/4882/7498/3000/1633/2986/9061/56953/5145/50808/5149/471/5141/84284/1716/5198
hsa04260	hsa04260	Cardiac muscle contraction	82	0.410036	1.53944	0.0135018	0.0135018	0.0955392	5306	tags=59%, list=30%, signal=41%	9167/1349/1350/444/7169/27089/84679/481/1347/70/7134/1329/125965/10368/1346/7386/1345/4633/1537/9377/1337/487/10369/482/10479/6262/4512/786/476/341947/7171/23439/29796/489/785/1327/7168/1340/1351/7384/59284/10975/3270/480/783/7381/483/6543
hsa05330	hsa05330	Allograft rejection	33	-0.495704	-1.63306	0.0140876	0.0140876	0.0969901	2279	tags=33%, list=13%, signal=29%	3106/3105/940/3107/3133/3135/3134/942/3586/5551/3117
hsa05235	hsa05235	PD-L1 expression and PD-1 checkpoint pathway in cancer	86	-0.369686	-1.47708	0.0151767	0.0151767	0.0989447	4952	tags=45%, list=28%, signal=33%	5295/8503/5532/5728/5970/4790/3091/3725/4794/3551/5588/5594/3459/5595/3265/3932/5534/114609/3717/4793/6198/7189/940/6774/4615/5603/916/4775/3460/3716/116071/7097/6772/29126/207/919/5894/4215/7099
hsa04145	hsa04145	Phagosome	138	-0.326398	-1.40853	0.0154235	0.0154235	0.0989447	2279	tags=25%, list=13%, signal=22%	3106/55176/5879/2209/245972/3105/6890/9103/23545/7846/533/9146/523/3107/2212/6891/3133/1520/653361/948/7097/3135/3134/4360/526/4688/3920/535/10312/7099/929/64581/2215/10333/3117
hsa05150	hsa05150	Staphylococcus aureus infection	75	-0.386686	-1.50646	0.0157796	0.0157796	0.0989447	2301	tags=29%, list=13%, signal=26%	3868/2357/8689/2209/3883/717/1669/2358/9103/3866/713/5724/3383/2212/3683/3857/714/1675/3586/2215/3117/712
hsa05134	hsa05134	Legionellosis	52	-0.423574	-1.54085	0.0159479	0.0159479	0.0989447	2082	tags=27%, list=12%, signal=24%	841/7100/4615/2919/834/7097/57396/1378/3553/3310/4671/1379/7099/929
hsa04668	hsa04668	TNF signaling pathway	111	-0.342704	-1.43115	0.0163136	0.0163136	0.0989447	2082	tags=23%, list=12%, signal=21%	841/7187/6416/8837/182/5603/7412/4217/9020/1051/2919/3383/3627/8737/83737/5743/3600/207/331/7132/3553/9252/3659/7133/9586/64127
hsa00620	hsa00620	Pyruvate metabolism	46	0.46927	1.57633	0.0180799	0.0180799	0.107107	2670	tags=37%, list=15%, signal=32%	5160/2739/39/1738/3945/3939/4190/97/9380/126/4200/3948/128/124/5161/31/5091
hsa01200	hsa01200	Carbon metabolism	109	0.368709	1.4529	0.0189638	0.0189638	0.10762	4806	tags=45%, list=27%, signal=33%	2821/5160/39/2539/1738/26227/4190/50/5631/8801/8803/35/4200/26275/7167/414328/9104/128/1743/2645/3101/6120/4329/5213/5232/5161/5091/2027/8802/5211/2731/3421/6389/283871/189/1431/48/1737/84706/113675/2597/2023/10873/2098/3099/1892/221823/5230/83440
hsa04625	hsa04625	C-type lectin receptor signaling pathway	99	-0.34934	-1.43457	0.0190114	0.0190114	0.10762	3627	tags=31%, list=20%, signal=25%	6773/9641/5594/10379/5595/3265/3709/163688/5534/841/6367/5580/114548/22808/5603/4775/9020/5336/5058/5971/5743/834/8915/6772/207/5894/4046/3553/3659/3586/64581
hsa03030	hsa03030	DNA replication	36	0.495809	1.58324	0.0195756	0.0195756	0.108405	3845	tags=42%, list=21%, signal=33%	5984/6119/84153/10535/1763/57804/4173/5985/56655/6742/5558/5426/4172/5983/5427
hsa05143	hsa05143	African trypanosomiasis	34	-0.472396	-1.56719	0.0213892	0.0213892	0.115928	2254	tags=26%, list=13%, signal=23%	3043/4615/7412/5579/3383/3620/2150/3553/3586
hsa05206	hsa05206	MicroRNAs in cancer	162	-0.306731	-1.35463	0.0229974	0.0229974	0.122048	3781	tags=30%, list=21%, signal=24%	4170/2261/6654/6655/5594/324/659/406970/578/1942/57521/1027/4082/5595/1788/7157/3265/4854/23405/4194/3678/5268/3190/1945/4851/6774/4363/10014/10018/5579/5292/5336/3162/131405/11186/9839/994/2885/1786/5743/27250/5894/25/1399/9252/4853/672/2033/1545
hsa04659	hsa04659	Th17 cell differentiation	103	-0.341159	-1.40866	0.0245546	0.0245546	0.125543	4722	tags=42%, list=26%, signal=31%	5532/3718/3126/5970/4790/3091/3725/3594/4794/50616/3551/59067/5588/5594/3459/6256/5595/4088/30009/3932/7046/5534/2625/3717/4793/4089/6774/9466/5603/6777/916/4775/3460/3716/6778/6095/6772/919/3560/3553/3570/6776/3117
hsa05323	hsa05323	Rheumatoid arthritis	84	-0.357236	-1.42336	0.025218	0.025218	0.125543	1619	tags=21%, list=9%, signal=20%	23545/533/8792/523/2919/3383/3683/7097/3600/3553/526/10673/1513/535/10312/942/7099/3117
hsa05320	hsa05320	Autoimmune thyroid disease	46	-0.420633	-1.49216	0.025274	0.025274	0.125543	2279	tags=24%, list=13%, signal=21%	3106/3105/940/3107/3133/3135/3134/942/3586/5551/3117
hsa05170	hsa05170	Human immunodeficiency virus 1 infection	196	-0.290565	-1.31299	0.0256273	0.0256273	0.125543	3079	tags=28%, list=17%, signal=23%	5595/811/545/3265/3709/163688/2785/23118/27350/2790/164/2923/1642/5534/3106/8450/5879/3105/6198/7189/841/6892/56924/2771/6890/4615/8451/5603/5579/916/4775/5336/3107/5058/54331/8737/567/85417/6891/3133/7097/3135/3134/207/919/3985/7132/5894/1399/5829/25939/7133/9582/7099
hsa04217	hsa04217	Necroptosis	123	-0.322992	-1.36671	0.027986	0.027986	0.134511	2501	tags=25%, list=14%, signal=22%	9525/3717/5837/841/6774/5481/2512/8837/114548/8878/6777/824/3455/3454/81030/3460/55072/3716/6778/8737/2495/834/2752/6772/331/7132/3553/818/8743/7099/6776
hsa04610	hsa04610	Complement and coagulation cascades	82	-0.355665	-1.4108	0.0300592	0.0300592	0.1418	1392	tags=17%, list=8%, signal=16%	713/722/3687/5329/1378/2157/7056/714/1675/1379/710/2153/11326/712
hsa05145	hsa05145	Toxoplasmosis	103	-0.332738	-1.37389	0.0312951	0.0312951	0.144003	2909	tags=26%, list=16%, signal=22%	23118/3911/3914/3717/4793/23533/7189/841/2771/3587/6774/4615/5603/5294/3460/3716/7097/6772/10105/207/331/7132/3310/3586/7099/23643/3117
hsa00511	hsa00511	Other glycan degradation	15	-0.586343	-1.57797	0.0317528	0.0317528	0.144003	3367	tags=53%, list=19%, signal=43%	2517/3073/64772/4125/4759/2519/3074/4126
hsa00380	hsa00380	Tryptophan metabolism	40	-0.431642	-1.48464	0.0322222	0.0322222	0.144003	1920	tags=30%, list=11%, signal=27%	847/121278/51166/1544/64577/4128/217/224/3620/8942/223/1545
hsa00020	hsa00020	Citrate cycle (TCA cycle)	30	0.502447	1.53835	0.0328021	0.0328021	0.144067	3839	tags=50%, list=21%, signal=39%	5160/1738/4190/50/8801/8803/1743/5161/5091/8802/3421/6389/1431/48/1737
hsa00531	hsa00531	Glycosaminoglycan degradation	18	-0.547458	-1.55246	0.033778	0.033778	0.145839	2096	tags=44%, list=12%, signal=39%	3073/60495/411/6448/2799/3423/3074/3373
hsa00650	hsa00650	Butanoate metabolism	25	0.527249	1.5426	0.0352283	0.0352283	0.146762	1306	tags=28%, list=7%, signal=26%	5019/39/3033/116285/3157/65985/35
hsa01232	hsa01232	Nucleotide metabolism	75	0.385101	1.42263	0.035615	0.035615	0.146762	3045	tags=36%, list=17%, signal=30%	6241/7298/4833/953/4860/132/3615/4830/978/158/51020/272/115024/4907/3251/102157402/7378/955/79077/7083/1854/29922/7498/1633/51727/56953/50808
hsa04723	hsa04723	Retrograde endocannabinoid signaling	138	0.334748	1.36579	0.0357202	0.0357202	0.146762	3683	tags=28%, list=20%, signal=23%	114/4729/4697/2791/4536/4704/10681/4708/55967/51079/4726/4702/2788/5567/4701/4715/94235/4694/5582/1268/4700/54539/11343/4696/4724/4538/4716/4714/3762/4706/221955/57406/5568/2890/4717/4711/2793/4720/2166
hsa03060	hsa03060	Protein export	22	0.54516	1.55259	0.0364042	0.0364042	0.147198	3947	tags=50%, list=22%, signal=39%	23480/6728/6727/6726/6729/60559/7095/90701/196294/6731/6730
hsa04540	hsa04540	Gap junction	82	0.376143	1.41219	0.0373896	0.0373896	0.148821	2063	tags=22%, list=11%, signal=20%	1950/114/81027/10383/5159/7280/5604/10381/57369/1812/983/5567/56034/5582/4893/84617/5605/51807
hsa03050	hsa03050	Proteasome	42	0.449905	1.48207	0.0383567	0.0383567	0.150321	3614	tags=40%, list=20%, signal=32%	10213/5688/5682/5693/5695/5683/5719/5700/5714/5706/5705/5702/5718/11047/5715/5710/5694
hsa04966	hsa04966	Collecting duct acid secretion	26	-0.488125	-1.51721	0.0393649	0.0393649	0.151935	2185	tags=27%, list=12%, signal=24%	245972/23545/523/526/535/6521/10312
hsa04064	hsa04064	NF-kappa B signaling pathway	98	-0.329745	-1.34978	0.0417667	0.0417667	0.158799	2123	tags=26%, list=12%, signal=23%	7189/7187/4615/8837/7412/5579/4067/8792/9020/5336/5971/7706/2919/3383/8737/5743/8915/331/7132/3553/10673/8740/7099/23643/929
hsa03040	hsa03040	Spliceosome	117	0.341329	1.35923	0.0435734	0.0435734	0.163231	3760	tags=31%, list=21%, signal=24%	6637/6633/51645/84844/9410/57819/51690/6636/151903/6631/11157/6634/56259/8896/6626/84950/10450/6431/9092/10084/6434/10286/6428/51503/11017/51639/27339/9775/5356/6430/55110/10946/8559/10907/27258/1655
hsa05340	hsa05340	Primary immunodeficiency	36	0.463911	1.48138	0.0446396	0.0446396	0.164802	1041	tags=22%, list=6%, signal=21%	973/29760/23495/8625/3575/930/3543/326
hsa00280	hsa00280	Valine, leucine and isoleucine degradation	47	0.427572	1.44182	0.0466377	0.0466377	0.168818	2472	tags=32%, list=14%, signal=28%	34/5019/39/1738/27034/3033/3157/65985/35/316/26275/3028/4329/3155/587
hsa05222	hsa05222	Small cell lung cancer	92	0.357471	1.36945	0.0470527	0.0470527	0.168818	1698	tags=17%, list=9%, signal=16%	581/1026/836/1647/330/1643/3918/3913/54205/79444/1164/3674/7188/4616/284217/3655
hsa04657	hsa04657	IL-17 signaling pathway	92	0.355803	1.36306	0.0496381	0.0496381	0.17562	2349	tags=16%, list=13%, signal=14%	3934/6280/4312/6374/6364/55540/27189/836/132014/7188/6885/225689/8772/8061/1440

## Sheet: 2.TMEM59_all_GSEA
ID	Description	setSize	enrichmentScore	NES	pvalue	p.adjust	qvalue	rank	leading_edge	core_enrichment
hsa05152	hsa05152	Tuberculosis	169	0.442537	1.80703	0.000164772	0.000164772	0.00727395	3480	tags=34%, list=19%, signal=27%	3126/10333/2215/7097/3717/5894/3920/64581/818/3459/7096/3552/1520/2212/1378/5530/3553/4801/2033/8915/5289/3716/2209/10312/2213/8411/5868/64127/7099/1051/4800/51606/7132/51135/1385/533/5603/841/5599/23545/3460/1594/317/637/54106/3588/929/54205/91860/5994/4615/7189/3689/10892/3592/1387/4802
hsa04964	hsa04964	Proximal tubule bicarbonate reclamation	22	-0.703167	-2.03112	0.000215471	0.000215471	0.00727395	1481	tags=41%, list=8%, signal=38%	1468/481/5106/4190/482/762/10991/358/760
hsa00480	hsa00480	Glutathione metabolism	52	-0.559013	-1.96413	0.000232558	0.000232558	0.00727395	2112	tags=37%, list=12%, signal=32%	2948/3418/2730/2949/9446/6240/2937/2687/6723/2876/2936/4953/2950/2947/2879/2882/6241/2878/2539
hsa00010	hsa00010	Glycolysis / Gluconeogenesis	64	-0.578238	-2.1237	0.000232721	0.000232721	0.00727395	3255	tags=44%, list=18%, signal=36%	1737/2203/55902/2027/92579/80201/2026/26330/218/2597/10327/221/5236/130589/5160/230/5106/5223/3939/7167/2023/226/5315/5211/5213/3098/2821/669
hsa01230	hsa01230	Biosynthesis of amino acids	67	-0.515853	-1.90871	0.000232829	0.000232829	0.00727395	3989	tags=54%, list=22%, signal=42%	6472/1491/113675/2752/5009/4143/5832/435/2027/2026/10993/2597/3418/587/3420/95/27430/29968/2806/2805/230/5223/7167/2023/26227/226/8277/5831/5315/3421/1431/5211/22934/50/5213/384
hsa01200	hsa01200	Carbon metabolism	109	-0.490011	-1.97018	0.00024426	0.00024426	0.00727395	2914	tags=39%, list=16%, signal=32%	4191/5226/55902/2027/132158/80201/2026/10993/2597/3418/3420/414328/2271/1892/5160/1743/29968/2806/2805/230/5223/4200/7167/4190/2023/26227/226/8277/4329/35/5315/3421/1431/39/5211/6389/22934/50/5213/2539/3098/2821
hsa04110	hsa04110	Cell cycle	152	-0.41099	-1.73382	0.000252845	0.000252845	0.00727395	2256	tags=32%, list=13%, signal=28%	1874/1031/9088/5347/995/898/113130/5526/9133/7465/993/4174/9212/8318/7531/7040/894/990/1663/9978/26271/25906/7029/5111/4176/4171/896/994/1869/4173/9700/983/4172/1647/1019/81620/9319/1870/7027/890/10403/5518/991/1026/891/7272/701/8900/9232
hsa05415	hsa05415	Diabetic cardiomyopathy	175	-0.378745	-1.62953	0.000256608	0.000256608	0.00727395	2832	tags=31%, list=16%, signal=27%	5578/4318/1537/4702/29796/25874/374291/4729/5880/7419/4701/5970/4697/1376/2597/9945/51079/56901/292/126328/1340/4704/55967/5160/487/9167/4714/7417/1509/5499/1337/7040/3630/125965/4716/142/4715/489/4512/7386/4541/7384/4723/6389/2936/4696/54539/1351/4513/4508/4538/2997/2539/6513/4536
hsa04814	hsa04814	Motor proteins	178	-0.431388	-1.85998	0.000259134	0.000259134	0.00727395	3503	tags=34%, list=19%, signal=28%	1062/26153/374654/4642/196385/80179/4641/10126/8655/57576/3833/10376/4619/7277/83658/7125/90990/9928/10749/146754/1639/72/7169/832/10121/4633/3796/9493/146909/4627/4636/10120/27175/113220/22920/84790/56992/7134/93408/51807/3835/7138/10112/58498/3797/84617/7168/11258/64005/7171/10381/11004/24137/4635/10398/203068/3832/140465/7283/10383/81027
hsa04380	hsa04380	Osteoclast differentiation	126	0.424664	1.66841	0.000671479	0.000671479	0.0169637	3477	tags=39%, list=19%, signal=32%	2215/11024/3459/1513/3552/2212/5530/3553/11027/5290/3716/2209/7048/5295/9846/2213/814/7046/4688/2355/1540/5336/7132/3937/3551/9020/1385/79168/7305/1436/3455/5603/5599/3460/1147/653361/5468/8792/6885/3554/3726/11006/3454/4791/7189/5293/10288/11025/5291
hsa00030	hsa00030	Pentose phosphate pathway	29	-0.613773	-1.89977	0.000878156	0.000878156	0.0183116	3227	tags=45%, list=18%, signal=37%	2203/5226/132158/414328/5236/230/226/8277/5211/22934/5213/2539/2821
hsa03030	hsa03030	DNA replication	36	-0.575113	-1.87282	0.00088968	0.00088968	0.0183116	1604	tags=56%, list=9%, signal=51%	3978/23649/4175/5557/5425/4174/5427/84153/5984/5111/4176/4171/10535/6117/5426/57804/4173/4172/2237/6119
hsa04260	hsa04260	Cardiac muscle contraction	82	-0.442549	-1.70103	0.000942285	0.000942285	0.0183116	2772	tags=33%, list=15%, signal=28%	1537/29796/27092/9254/6547/59283/7169/778/1340/4633/487/10368/9167/1337/481/125965/482/7134/489/4512/7386/7384/7168/7171/1351/4635/4513
hsa05140	hsa05140	Leishmaniasis	71	0.48678	1.74573	0.00104439	0.00104439	0.0187206	2261	tags=28%, list=13%, signal=25%	3126/2215/5743/7097/3717/3459/3552/2212/1378/3553/5579/3716/2209/4688/7099/65108/51135/5603/3460/653361
hsa04976	hsa04976	Bile secretion	76	-0.453647	-1.71922	0.00118147	0.00118147	0.0187206	2608	tags=28%, list=15%, signal=24%	2778/112/6522/5568/5244/8714/2052/481/8431/114/482/570/6343/3949/10257/109/9429/358/6513/200931/760
hsa04620	hsa04620	Toll-like receptor signaling pathway	95	0.447395	1.68527	0.00118564	0.00118564	0.0187206	3477	tags=37%, list=19%, signal=30%	10333/23643/7100/7097/51311/7096/1513/51284/3553/6416/5290/942/1326/5295/7099/51135/3551/6696/3455/5603/841/5599/1147/54106/6885/929/29110/3454/7187/4615/7189/5293/3592/3665/5291
hsa05134	hsa05134	Legionellosis	52	0.524905	1.78527	0.00157839	0.00157839	0.023456	3383	tags=40%, list=19%, signal=33%	1195/57396/3310/7100/4671/7097/1378/3553/834/7099/10767/3305/841/317/929/54205/4791/375/4615/3689/3592
hsa01232	hsa01232	Nucleotide metabolism	75	-0.446461	-1.68763	0.00188546	0.00188546	0.0248544	3027	tags=29%, list=17%, signal=24%	132/158067/158/2987/50808/954/353/3615/6240/272/100/957/56953/978/7298/7083/79077/6241/129607/4860/2766/4833
hsa00190	hsa00190	Oxidative phosphorylation	105	-0.407847	-1.63104	0.00195074	0.00195074	0.0248544	2772	tags=33%, list=15%, signal=28%	1537/4702/29796/374291/4729/4701/4697/51079/56901/126328/1340/4704/55967/9167/4714/1337/479/125965/4716/4715/527/4512/7386/4541/7384/4723/6389/4696/54539/1351/64077/4513/4508/4538/4536
hsa00020	hsa00020	Citrate cycle (TCA cycle)	30	-0.588477	-1.83943	0.00196764	0.00196764	0.0248544	3419	tags=50%, list=19%, signal=41%	8801/1737/4191/3418/3420/2271/5160/1743/47/5106/4190/3421/1431/6389/50
hsa03410	hsa03410	Base excision repair	42	-0.513759	-1.73136	0.00246803	0.00246803	0.0296906	1806	tags=36%, list=10%, signal=32%	10039/5425/11284/5427/27343/4350/5984/5111/142/10038/5426/57804/2237/328/55247
hsa05414	hsa05414	Dilated cardiomyopathy	93	-0.410232	-1.61151	0.00265508	0.00265508	0.030489	3228	tags=31%, list=18%, signal=26%	59285/1605/3680/7124/2778/27092/9254/112/6547/3695/59283/7169/5568/778/4633/487/10368/3675/7040/114/7134/489/4000/7168/7171/2010/109/3690/3674
hsa04621	hsa04621	NOD-like receptor signaling pathway	171	0.37366	1.52841	0.00296101	0.00296101	0.0325237	3273	tags=32%, list=18%, signal=26%	5586/838/5027/4671/10628/2634/837/114548/3553/10135/22861/91662/834/3716/22900/55669/9447/171389/3709/118429/331/140609/3320/114769/64127/7099/10010/51135/3551/3455/5603/841/4210/5599/1147/9140/3428/79184/115362/24145/6885/100506742/257397/7128/9474/29110/440738/54822/3454/7187/9927/7188/4615/7189
hsa00240	hsa00240	Pyrimidine metabolism	52	-0.478368	-1.68078	0.00395349	0.00395349	0.0414956	1676	tags=21%, list=9%, signal=19%	6240/318/957/56953/978/7298/7083/79077/6241/129607/4833
hsa00650	hsa00650	Butanoate metabolism	25	-0.598154	-1.78786	0.00410633	0.00410633	0.0414956	3352	tags=44%, list=19%, signal=36%	6296/64064/3158/622/1892/3033/5019/35/3155/39/7915
hsa04666	hsa04666	Fc gamma R-mediated phagocytosis	89	0.433607	1.6176	0.00444217	0.00444217	0.0424548	3713	tags=37%, list=21%, signal=30%	5788/2215/273/5321/5894/2212/10096/10451/5579/5290/2209/4067/5295/9846/2213/1398/10097/5336/65108/7409/653361/6198/3985/3635/50807/3055/5293/4082/5291/1399/5058/10109/1073
hsa05167	hsa05167	Kaposi sarcoma-associated herpesvirus infection	188	0.35435	1.46647	0.00453735	0.00453735	0.0424548	3478	tags=32%, list=19%, signal=26%	9976/5743/3717/5894/3459/5530/6934/6416/2033/1871/5289/57580/5290/942/3716/1499/4067/5295/64422/2790/3106/3709/3572/1232/3107/5336/7132/1230/5925/3551/3133/3134/3135/1385/3455/5603/3105/841/3845/5599/1147/59345/2932/355/23533/637/54205/29110/440738/7157/91860/3454/7187/1827/5294/3055/5293/3665/5291/1387
hsa01040	hsa01040	Biosynthesis of unsaturated fatty acids	19	-0.634291	-1.77088	0.00530898	0.00530898	0.0479006	1938	tags=42%, list=11%, signal=38%	9524/6342/9415/79071/11332/570/122970/79993
hsa00983	hsa00983	Drug metabolism - other enzymes	61	-0.448617	-1.63189	0.00653442	0.00653442	0.0569242	1973	tags=20%, list=11%, signal=18%	3615/2949/9446/6240/2990/978/2950/2947/7083/6241/4833/4353
hsa00062	hsa00062	Fatty acid elongation	19	-0.62509	-1.7452	0.0067955	0.0067955	0.0572252	1938	tags=42%, list=11%, signal=38%	9524/10449/1892/3033/79071/11332/122970/79993
hsa00910	hsa00910	Nitrogen metabolism	16	-0.657548	-1.75785	0.00714436	0.00714436	0.0582223	3456	tags=50%, list=19%, signal=40%	2752/765/763/768/762/761/759/760
hsa00620	hsa00620	Pyruvate metabolism	46	-0.478221	-1.64092	0.00790246	0.00790246	0.0623879	5223	tags=50%, list=29%, signal=36%	92483/5105/32/5091/5161/5313/9380/3945/1737/4191/55902/31/10327/2271/5160/5106/2739/3939/4200/4190/5315/3029/39
hsa04714	hsa04714	Thermogenesis	199	-0.323225	-1.41304	0.00838355	0.00838355	0.0641803	2988	tags=29%, list=17%, signal=24%	1352/2260/656/1537/4702/29796/2778/5346/374291/112/4729/3991/4701/4697/1376/28958/51079/56901/6199/126328/64764/5568/1340/4704/55967/90993/148327/4878/5571/9167/4714/64223/8193/1337/23028/125965/4716/114/4715/4512/7386/4541/7384/4723/6389/4696/54539/51703/1351/109/4513/25915/4508/4538/57104/11343/4536
hsa04512	hsa04512	ECM-receptor interaction	86	-0.387834	-1.50352	0.00977587	0.00977587	0.072638	3931	tags=28%, list=22%, signal=22%	80144/3693/6385/255743/9900/375790/1605/6382/3680/3381/1101/3695/1311/3675/7450/7057/7060/1293/3161/51206/3690/2811/2815/3674
hsa04911	hsa04911	Insulin secretion	84	-0.388053	-1.49713	0.0107168	0.0107168	0.0773546	3280	tags=31%, list=18%, signal=25%	476/3710/3783/5582/6833/2740/5578/2778/3782/112/6804/64764/5568/778/90993/148327/3779/481/3630/468/114/482/886/5864/109/6513
hsa00230	hsa00230	Purine metabolism	114	-0.358769	-1.4501	0.011258	0.011258	0.0790032	3027	tags=27%, list=17%, signal=23%	132/158067/5145/158/2987/50808/954/112/5198/353/3615/5141/471/5236/6240/272/5138/5144/318/5148/100/957/114/56953/55821/22875/109/6241/4860/2766/4833
hsa00770	hsa00770	Pantothenate and CoA biosynthesis	21	0.590044	1.64641	0.0134907	0.0134907	0.0914503	2610	tags=38%, list=15%, signal=33%	51380/8875/586/60490/1806/80025/60496/217
hsa04723	hsa04723	Retrograde endocannabinoid signaling	138	-0.33789	-1.40436	0.013979	0.013979	0.0914503	3237	tags=25%, list=18%, signal=21%	3710/5582/3762/2783/5578/4702/374291/94235/10681/112/4729/2791/2786/4701/4697/51079/56901/126328/5568/778/4704/55967/54331/4714/4716/114/4715/4541/4723/4696/54539/109/4538/11343/4536
hsa04217	hsa04217	Necroptosis	123	0.368634	1.44411	0.0141176	0.0141176	0.0914503	3172	tags=31%, list=18%, signal=26%	8743/5321/3717/818/3459/6777/3552/114548/3553/5837/8837/51510/834/3716/9525/331/5481/3320/1540/7099/6778/8795/7132/57132/3455/841/5599/3460/355/637/5836/7128/6776/54822/2746/3454/7188/3146
hsa05230	hsa05230	Central carbon metabolism in cancer	67	-0.410655	-1.51947	0.0151339	0.0151339	0.0947084	2377	tags=27%, list=13%, signal=23%	80201/4914/3418/5159/23410/5160/5223/3939/5605/5315/5604/5211/5213/6510/2539/6513/3098/8140
hsa00860	hsa00860	Porphyrin metabolism	29	-0.522348	-1.61679	0.0155873	0.0155873	0.0947084	3336	tags=41%, list=19%, signal=34%	3162/1352/5498/211/645/3163/2990/7389/210/3145/212/2235
hsa04330	hsa04330	Notch signaling pathway	60	0.437588	1.52782	0.0157453	0.0157453	0.0947084	2943	tags=33%, list=16%, signal=28%	6868/4853/8650/84441/2033/9541/23013/3516/182/7091/23385/1488/83737/6310/7090/5663/4851/3280/151636/55534
hsa00051	hsa00051	Fructose and mannose metabolism	28	-0.52175	-1.59883	0.0170053	0.0170053	0.0999087	1300	tags=43%, list=7%, signal=40%	2203/231/80201/5208/230/7167/226/5373/5211/29926/5213/3098
hsa03040	hsa03040	Spliceosome	117	0.367303	1.42772	0.0189093	0.0189093	0.10857	2827	tags=30%, list=16%, signal=25%	3310/55119/29896/58517/51362/51691/23451/10569/51639/1655/25949/23350/10285/7307/55660/10915/9716/220988/5356/23020/3305/10772/6629/6429/6432/6637/6100/4686/55696/51340/11325/57187/6632/3178/6426
hsa05208	hsa05208	Chemical carcinogenesis - reactive oxygen species	194	-0.307164	-1.33724	0.0211323	0.0211323	0.112601	2772	tags=27%, list=15%, signal=23%	1537/4702/29796/374291/79852/2948/4729/7419/4701/5970/4697/51079/56901/292/126328/10327/9817/1340/4704/2949/55967/2053/2309/9446/1544/1645/9167/6647/4714/7417/1337/2052/1950/8517/5605/125965/4716/4715/5604/4512/7386/4541/7384/4723/6389/4696/54539/1351/2947/4513/4508/4538/4536
hsa04540	hsa04540	Gap junction	82	-0.373465	-1.43549	0.0212014	0.0212014	0.112601	3300	tags=30%, list=18%, signal=25%	4893/3710/5582/57369/5578/10376/7277/2778/112/5568/5159/5154/1950/84790/5605/114/51807/5604/983/84617/10381/109/203068/10383/81027
hsa04650	hsa04650	Natural killer cell mediated cytotoxicity	121	0.362613	1.41601	0.0213913	0.0213913	0.112601	2389	tags=27%, list=13%, signal=24%	2215/8743/5894/3459/5530/6655/10451/5579/5290/5295/3106/6654/7462/3683/8795/3107/5336/3937/3133/3135/7409/962/7305/3455/6452/3105/4068/3845/3460/51744/9437/355/637
hsa05410	hsa05410	Hypertrophic cardiomyopathy	88	-0.367548	-1.43055	0.0215724	0.0215724	0.112601	3228	tags=28%, list=18%, signal=23%	59285/1605/3680/7124/27092/9254/6547/3695/59283/7169/778/4633/5571/487/10368/3675/7040/7134/489/4000/7168/7171/2010/3690/3674
hsa01210	hsa01210	2-Oxocarboxylic acid metabolism	18	-0.585509	-1.62072	0.022082	0.022082	0.112601	2112	tags=50%, list=12%, signal=44%	3418/587/3420/95/2806/2805/3421/1431/50
hsa04071	hsa04071	Sphingolipid signaling pathway	117	0.364234	1.4158	0.022286	0.022286	0.112601	2971	tags=28%, list=17%, signal=24%	55012/5894/81537/259230/5590/1903/5579/5515/5290/253782/171546/4217/5295/9846/8439/5728/166929/7132/8879/6093/5603/3845/5599/8698/637/79603/10558/427/5529/130367/1901/7157/2773
hsa04664	hsa04664	Fc epsilon RI signaling pathway	63	0.420139	1.47853	0.0227312	0.0227312	0.112601	2157	tags=25%, list=12%, signal=22%	5321/5894/6416/6655/10451/5290/4067/5295/9846/6654/5336/3937/7409/5603/3845/5599
hsa04918	hsa04918	Thyroid hormone synthesis	73	-0.378328	-1.42379	0.0244189	0.0244189	0.11819	3280	tags=33%, list=18%, signal=27%	476/3710/5582/5578/2778/112/50506/64764/5568/6528/90993/148327/7038/481/9601/468/114/482/2876/2936/405753/109/2882/2878
hsa04972	hsa04972	Pancreatic secretion	91	-0.358876	-1.40493	0.0247954	0.0247954	0.11819	3459	tags=29%, list=19%, signal=23%	23436/476/4218/3710/5908/5582/5407/1359/5578/2778/440387/112/952/6522/5320/487/481/114/482/81579/489/886/6343/5874/109/760
hsa04068	hsa04068	FoxO signaling pathway	127	0.349418	1.37432	0.0281879	0.0281879	0.129861	2339	tags=27%, list=13%, signal=23%	8743/9454/5894/847/604/4089/2033/6655/6446/3480/5290/23411/7048/1027/5295/6789/6648/80854/6654/7046/8660/5728/4193/10365/51422/3551/10018/5603/3845/5599/1147/9140/9456/8698
hsa00510	hsa00510	N-Glycan biosynthesis	50	-0.423631	-1.47903	0.0282718	0.0282718	0.129861	3585	tags=42%, list=20%, signal=34%	1603/8703/58505/57171/8818/7841/146664/2530/1798/79053/8704/4249/10195/6185/54344/746/23193/79087/1650/6480/11282
hsa04668	hsa04668	TNF signaling pathway	111	0.361008	1.39254	0.0288998	0.0288998	0.130375	3104	tags=32%, list=17%, signal=26%	3600/5743/9252/9586/3553/6416/8837/5290/1326/4217/182/5295/83737/331/3659/64127/1540/7133/1051/7132/3551/9020/1385/5603/8809/841/5599/1147/355/6885/257397/7128/3726/7187/7188
hsa05135	hsa05135	Yersinia infection	132	0.343758	1.3594	0.0316073	0.0316073	0.140088	3556	tags=27%, list=20%, signal=22%	5586/6197/114548/2212/10096/3553/6416/834/10451/5290/5295/1398/7099/10097/51135/3937/3551/6093/5829/7409/5603/4210/5599/1147/2932/9815/8976/3678/6885/29110/9138/4615/7189/5293/5291/1399
hsa01523	hsa01523	Antifolate resistance	29	-0.488522	-1.51209	0.0322722	0.0322722	0.140569	2294	tags=41%, list=13%, signal=36%	7124/5970/2350/471/8714/8517/2348/8836/7298/10257/9429/239
hsa05202	hsa05202	Transcriptional misregulation in cancer	165	-0.305289	-1.3048	0.0334093	0.0334093	0.140974	2418	tags=21%, list=13%, signal=18%	3398/3695/5970/2530/1031/4914/3195/4066/581/1643/9915/79058/5154/6929/894/7850/54738/8842/578/2078/7704/4211/1647/890/5087/3002/171558/598/1026/8900/1669/1053/1991/4353
hsa01212	hsa01212	Fatty acid metabolism	48	-0.422048	-1.46102	0.0342326	0.0342326	0.140974	2236	tags=29%, list=12%, signal=26%	1376/31/9524/10449/6342/1892/3033/9415/79071/35/39/51703/37/79993
hsa04114	hsa04114	Oocyte meiosis	115	-0.331868	-1.34277	0.0344065	0.0344065	0.140974	2142	tags=28%, list=12%, signal=25%	6500/3710/5528/8243/23291/51529/112/9088/5347/995/5568/898/5526/9133/5499/7531/3630/9978/26271/25906/114/5604/9700/983/6790/5518/10734/109/991/891/801/9232
hsa05206	hsa05206	MicroRNAs in cancer	162	0.328816	1.33444	0.0345975	0.0345975	0.140974	2519	tags=25%, list=14%, signal=22%	1545/27250/5743/4853/324/5894/9252/406886/9839/2033/6655/1871/5579/9759/4194/5290/1942/23411/23405/1027/5295/6654/8660/1398/6659/5728/4193/5336/659/7431/3551/6093/1945/10018/3845/11186/5962/4851/960/7329/3678
hsa05145	hsa05145	Toxoplasmosis	103	0.360382	1.37314	0.0361507	0.0361507	0.144192	3383	tags=26%, list=19%, signal=21%	3126/23643/3310/7097/3717/3459/3716/331/7099/7132/51135/3305/3551/5603/841/5599/3460/1147/23533/6885/3588/54205/2773/4615/5294/7189/3592
hsa04611	hsa04611	Platelet activation	117	-0.327126	-1.32815	0.0365286	0.0365286	0.144192	1424	tags=15%, list=8%, signal=13%	5499/2147/114/5739/7450/85366/83706/84876/2149/6915/109/51206/3690/2811/2815/3674/5742
hsa04659	hsa04659	Th17 cell differentiation	103	0.35927	1.3689	0.037169	0.037169	0.144463	2174	tags=20%, list=12%, signal=18%	3126/3717/3459/6777/196/3570/5530/3553/4089/3566/3716/7048/3572/7046/3320/6778/3551/5603/5599/3460/1147
hsa01240	hsa01240	Biosynthesis of cofactors	129	-0.319229	-1.31538	0.0396649	0.0396649	0.149986	3402	tags=29%, list=19%, signal=23%	1719/4143/56474/250/53354/1352/158067/158/5498/211/6999/50808/587/2730/4522/10327/27430/9249/29968/125061/2937/2990/23475/554235/5373/7389/8836/210/29926/93100/79001/3242/3145/212/129607/2235/4833
hsa04662	hsa04662	B cell receptor signaling pathway	82	0.376366	1.38303	0.0397777	0.0397777	0.149986	2216	tags=27%, list=12%, signal=24%	11024/5894/5530/6655/11027/8915/10451/5579/5290/4067/5295/2213/6654/5336/3551/8519/27071/7409/79168/3845/1147/2932
hsa00512	hsa00512	Mucin type O-glycan biosynthesis	32	0.477752	1.46193	0.0405059	0.0405059	0.149995	2175	tags=28%, list=12%, signal=25%	51809/29071/256435/10610/79623/55808/2591/56913/6482
hsa04270	hsa04270	Vascular smooth muscle contraction	123	-0.320216	-1.30879	0.0409674	0.0409674	0.149995	4841	tags=37%, list=27%, signal=27%	30814/84647/552/4882/2767/5588/26279/551/4628/4880/4879/8398/79924/4881/3710/5582/54776/5578/2778/112/800/10267/72/4638/1907/553/5568/778/5320/10266/4878/3779/4627/5499/5605/114/81579/5739/5604/85366/109/10398/140465/801/94274
hsa00250	hsa00250	Alanine, aspartate and glutamate metabolism	35	-0.450577	-1.45879	0.0415653	0.0415653	0.15001	3943	tags=37%, list=22%, signal=29%	259307/2346/2752/435/158/8659/56954/9945/339983/2806/2805/80150/7915
hsa04932	hsa04932	Non-alcoholic fatty liver disease	147	-0.306006	-1.28753	0.0452726	0.0452726	0.161089	2869	tags=30%, list=16%, signal=25%	3576/7186/1537/7124/4702/29796/1649/374291/4729/4701/5970/4697/51079/79602/56901/126328/1340/4704/55967/581/5571/9167/4714/1337/840/7040/3630/125965/4716/7494/468/51085/4715/4512/7386/7384/4723/2931/6389/4696/51094/54539/1351/4513
hsa03083	hsa03083	Polycomb repressive complex	80	0.373588	1.36709	0.0474695	0.0474695	0.164597	4118	tags=41%, list=23%, signal=32%	84456/84458/11335/2033/55252/8473/10600/8726/54881/80012/23512/10138/23492/121536/7321/114785/2145/6045/1876/6322/29915/84108/10336/54880/7323/22823/1387/22992/23429/57332/5928/7528/23269
hsa05323	hsa05323	Rheumatoid arthritis	84	0.367315	1.35763	0.0475616	0.0475616	0.164597	2742	tags=26%, list=15%, signal=22%	3126/3600/7097/1513/3552/3553/8992/4312/942/4050/10312/940/3683/7099/90423/51606/533/23545/10673/8792/534/526
hsa04610	hsa04610	Complement and coagulation cascades	82	-0.348332	-1.33888	0.0499411	0.0499411	0.170069	3727	tags=35%, list=21%, signal=28%	2244/10544/624/5328/2155/623/3818/5624/732/629/5054/714/712/2161/2159/3075/2147/5270/1379/727/1191/5055/7450/7035/713/2149/5627/710/2162

## Sheet: 2.FOXO1_all_GSEA
ID	Description	setSize	enrichmentScore	NES	pvalue	p.adjust	qvalue	rank	leading_edge	core_enrichment
hsa04814	hsa04814	Motor proteins	178	-0.493362	-1.87083	0.000169549	0.000169549	0.00507433	2300	tags=25%, list=13%, signal=22%	347240/7846/93408/7134/10376/7170/27175/113220/55860/81930/9493/51807/146909/6990/10671/11258/10121/3797/57576/10381/84790/146754/56992/7280/10383/10398/22920/203068/3796/24137/1781/11004/140465/1062/84617/10112/147700/8655/7171/7168/9928/3832/7283/4635/81027
hsa04110	hsa04110	Cell cycle	152	-0.463492	-1.72285	0.00017135	0.00017135	0.00507433	2187	tags=33%, list=12%, signal=29%	51529/7532/4173/1019/8317/1032/595/5519/7533/11200/5347/81620/1017/1874/9133/113130/8881/1111/10926/9587/9134/1869/993/9700/9319/51343/1647/5111/26271/10459/8318/1031/4085/983/996/701/6500/1026/8900/7531/7029/5526/991/890/9978/891/7027/1870/7272/9232
hsa01240	hsa01240	Biosynthesis of cofactors	129	-0.504346	-1.83559	0.00017188	0.00017188	0.00507433	3303	tags=37%, list=18%, signal=31%	6697/154807/79001/51727/51109/51601/441024/219/80308/1738/55163/54578/204/4830/224/5373/8564/5498/5805/4143/3242/8942/10327/1503/2937/125061/8836/10201/210/27430/203/84274/93100/79646/55312/1371/3620/4833/29968/10797/7389/2643/2730/2729/3145/212/2235/129607
hsa00190	hsa00190	Oxidative phosphorylation	105	-0.485929	-1.71579	0.000175039	0.000175039	0.00507433	4293	tags=50%, list=24%, signal=39%	54539/51079/126328/50617/4694/56901/4508/1349/4538/127124/4698/1329/9550/4541/374291/54205/10975/4714/4695/245972/27089/4711/4704/4726/1340/4724/1537/9167/479/7384/4512/527/29796/4536/4729/4702/55967/1347/1337/4717/4700/4708/4706/1351/4697/51382/4696/4731/7386/528/64077/5464/4715
hsa03050	hsa03050	Proteasome	42	-0.720048	-2.16155	0.00018622	0.00018622	0.00507433	2681	tags=52%, list=15%, signal=45%	5704/5706/5715/5688/5683/10197/5685/5708/5694/5705/5714/5713/5701/5707/5709/5682/23198/51371/5693/5702/10213/9491
hsa04662	hsa04662	B cell receptor signaling pathway	82	0.574607	2.04805	0.000226501	0.000226501	0.00507433	3361	tags=54%, list=19%, signal=44%	5894/2213/5530/973/11027/5295/3635/29760/5777/10288/7409/640/4775/5579/5336/11025/2932/11026/5293/5290/55024/4067/25780/3636/207/930/3551/6655/10451/5594/6654/933/974/27071/4790/10892/4773/84433/8519/5533/971/6850/1380/4792
hsa04658	hsa04658	Th1 and Th2 cell differentiation	88	0.571468	2.0543	0.00022941	0.00022941	0.00507433	3361	tags=49%, list=19%, signal=40%	917/3932/4853/5530/7535/915/919/7297/3716/3109/6778/84441/4851/2625/5588/4775/3560/3119/3108/6775/3112/916/6777/3459/9794/3551/6776/864/3566/5594/30009/4790/182/4773/3115/5603/5533/3516/920/5599/3460/3559/4792
hsa03010	hsa03010	Ribosome	112	0.460955	1.72917	0.000232396	0.000232396	0.00507433	3699	tags=43%, list=21%, signal=34%	6192/6164/6232/6201/11224/6222/6122/6128/6159/6229/25873/6173/6161/9045/200916/6143/4736/6230/6146/6167/6133/6193/6204/140801/2197/6194/29093/6165/6136/6160/6218/6210/6227/6191/6132/64981/64968/6141/6171/6152/6217/64979/51121/6135/6175/6223/6156/6170
hsa04659	hsa04659	Th17 cell differentiation	103	0.510599	1.8873	0.000233427	0.000233427	0.00507433	3361	tags=42%, list=19%, signal=34%	917/3932/5530/7535/915/919/3570/7297/3554/3716/3109/6778/2625/5588/4775/3560/4089/3119/6095/3108/7048/3112/916/6777/3459/3551/6776/3566/5594/30009/4790/4773/3115/3662/5603/5914/5533/920/5599/3460/3559/3553/4792
hsa04660	hsa04660	T cell receptor signaling pathway	117	0.458376	1.73047	0.000234137	0.000234137	0.00507433	3371	tags=40%, list=19%, signal=33%	5894/10125/917/3932/5530/7535/915/919/3702/5295/5777/7409/5588/4775/925/9020/2932/5293/2534/916/940/5290/868/5527/5788/3937/207/3551/6655/10451/5594/6654/5058/55012/4790/10892/4773/5603/84433/5520/5533/920/5599/1493/959/4792/5529
hsa04650	hsa04650	Natural killer cell mediated cytotoxicity	121	0.536482	2.03533	0.000235627	0.000235627	0.00507433	3173	tags=42%, list=18%, signal=35%	2215/5894/3683/3932/3689/5530/7535/919/3133/3106/5295/3107/5551/7305/5777/3135/7409/5579/637/115653/5336/117157/3824/5293/2534/3823/5290/57292/3937/3811/3459/3806/100132285/6655/51744/8743/10451/5594/6654/8795/100507436/3808/5058/4773/135250/4068/3105/962/5533/7462/6850
hsa04380	hsa04380	Osteoclast differentiation	126	0.463233	1.76602	0.000237079	0.000237079	0.00507433	3482	tags=44%, list=19%, signal=35%	2215/2213/3932/1513/5530/653361/9846/814/11027/7297/5295/3554/7305/3716/29760/10288/5336/11025/9020/7048/10326/3552/7132/11026/5293/2534/5290/3726/6688/3937/207/3459/3551/4688/2355/5594/4790/4773/5603/1385/4689/7189/5533/1535/55423/1436/6850/5599/2212/4791/3460/3553/4792/3455/140885
hsa04137	hsa04137	Mitophagy - animal	67	-0.560302	-1.84035	0.00036049	0.00036049	0.00704797	1980	tags=36%, list=11%, signal=32%	1457/84749/1460/440738/81631/468/79735/6237/7311/2309/4286/84557/65018/23786/10370/79065/1869/11345/4893/51024/7314/10133/665/598
hsa00860	hsa00860	Porphyrin metabolism	29	-0.716368	-1.99176	0.000384172	0.000384172	0.00704797	889	tags=24%, list=5%, signal=23%	210/1371/7389/3145/212/645/2235
hsa05152	hsa05152	Tuberculosis	169	0.393518	1.56428	0.000486973	0.000486973	0.00833835	3326	tags=33%, list=19%, signal=27%	818/2215/5894/10333/2213/3689/5530/3920/7097/64581/3716/3109/26253/11151/3587/4802/637/3119/3687/3108/4046/3552/581/7132/3112/3684/54106/10312/3916/841/1387/929/1378/207/3459/7099/23545/5594/1509/4615/5289/4790/1520/10892/3115/5603/1385/4800/7189/5533/6850/5599/7421/2212/3460/3553
hsa04216	hsa04216	Ferroptosis	40	-0.645702	-1.92289	0.000557621	0.000557621	0.00895128	2221	tags=50%, list=12%, signal=44%	4891/7417/5621/112483/440738/81631/2937/2879/84557/55240/2181/7419/23305/51703/1536/8031/7037/2730/64116/2729
hsa05416	hsa05416	Viral myocarditis	54	0.55737	1.84486	0.000655738	0.000655738	0.00990712	2258	tags=33%, list=13%, signal=29%	3683/3134/3689/3133/3106/3107/5551/3109/3135/637/3119/3108/3112/2534/940/841/942/857
hsa00480	hsa00480	Glutathione metabolism	52	-0.593493	-1.85642	0.000736784	0.000736784	0.0105132	2459	tags=42%, list=14%, signal=37%	2949/2946/4257/79017/2878/3417/2948/2947/2950/4258/2937/2879/2944/9588/2882/9446/51056/2876/2730/6241/2729/4953
hsa05235	hsa05235	PD-L1 expression and PD-1 checkpoint pathway in cancer	86	0.476494	1.70642	0.000918695	0.000918695	0.0124189	3365	tags=41%, list=19%, signal=33%	5894/10125/917/3932/5530/7535/915/919/7097/5295/3716/5777/4215/5588/4775/5293/916/940/5290/54106/207/3459/3551/7099/5594/4615/4790/4773/5603/7189/5533/920/3460/4792/5728
hsa05135	hsa05135	Yersinia infection	132	0.411038	1.57813	0.00118991	0.00118991	0.0147073	3361	tags=33%, list=19%, signal=27%	5586/3678/3932/7535/6197/5295/7409/7456/4775/925/6416/147179/3676/2932/9138/5293/9815/29108/5290/9844/3937/207/114548/3551/10451/7099/5594/6195/5585/4615/6093/4790/4773/5603/7189/8874/834/3661/920/5599/2212/3553/4792
hsa04514	hsa04514	Cell adhesion molecules	144	0.394401	1.53167	0.0012025	0.0012025	0.0147073	2160	tags=21%, list=12%, signal=18%	3385/3683/9019/5175/3134/3689/3695/3133/3106/3107/3109/914/3135/2734/6404/64101/925/3119/83692/3108/3676/3112/940/3684/5788/923/942/9069/23705/933
hsa05332	hsa05332	Graft-versus-host disease	36	0.597185	1.82807	0.00127551	0.00127551	0.0148911	1954	tags=47%, list=11%, signal=42%	3134/3133/3106/3107/5551/3109/3135/3119/115653/3108/3824/3552/3112/940/57292/3811/942
hsa05340	hsa05340	Primary immunodeficiency	36	0.590844	1.80865	0.0014881	0.0014881	0.0166176	1864	tags=33%, list=10%, signal=30%	3575/3932/7535/915/973/29760/925/6890/916/7374/5788/930
hsa04330	hsa04330	Notch signaling pathway	60	0.498522	1.68728	0.00219491	0.00219491	0.0234894	3664	tags=50%, list=20%, signal=40%	4853/9541/8650/23013/6868/84441/4851/3280/1387/6310/3955/3065/9794/1488/1840/7090/1856/5663/182/23385/83737/23220/3516/7091/83464/55534/342371/23462/23493/22938
hsa01232	hsa01232	Nucleotide metabolism	75	-0.501634	-1.6775	0.00340624	0.00340624	0.0349946	3209	tags=36%, list=18%, signal=30%	8833/51727/51251/1841/353/144811/204/4830/9615/30833/272/957/1503/10201/3251/203/7298/1633/79077/7083/2987/4833/56953/6241/4860/2766/129607
hsa04931	hsa04931	Insulin resistance	104	0.413717	1.53056	0.00397847	0.00397847	0.0393015	3442	tags=33%, list=19%, signal=27%	8660/5837/5590/2308/6197/5580/5295/5836/9586/90673/11000/5588/5579/9882/2932/7132/5293/5290/8473/207/22877/3551/53632/6195/4790/1385/148327/5581/5599/79660/6720/4792/5728/5501
hsa04722	hsa04722	Neurotrophin signaling pathway	115	0.399562	1.50433	0.00465658	0.00465658	0.0442965	2635	tags=27%, list=15%, signal=23%	818/5894/9252/814/6197/5580/5295/4215/10603/5336/2932/581/5293/5290/10782/11213/4217/207/3551/6655/5594/6654/5663/7157/2889/6195/2549/4790/11108/57498/5603
hsa05144	hsa05144	Malaria	46	-0.559727	-1.70881	0.00538133	0.00538133	0.0476846	410	tags=28%, list=2%, signal=28%	3576/3606/7124/948/3586/3082/7057/6403/2995/2532/2993/2994/1379
hsa04976	hsa04976	Bile secretion	76	-0.487312	-1.63353	0.00538406	0.00538406	0.0476846	2254	tags=28%, list=13%, signal=24%	64241/9376/570/112/10864/54578/483/6522/481/8714/114/64240/3949/6343/57552/358/10257/6513/200931/9429/760
hsa04940	hsa04940	Type I diabetes mellitus	39	0.536236	1.6659	0.00604099	0.00604099	0.0517194	1332	tags=31%, list=7%, signal=29%	3134/3133/3106/3107/5551/3109/3135/3119/3108/3552/3112/940
hsa05162	hsa05162	Measles	129	0.383079	1.46388	0.00740918	0.00740918	0.0613867	3460	tags=36%, list=19%, signal=29%	917/2213/3310/4179/915/7097/7297/5295/4600/3716/1027/3560/637/894/3305/2932/3552/581/5293/916/940/5290/868/54106/103/841/6777/207/3551/6776/7099/7157/4615/9367/4790/57506/7189/7128/3661/9451/5599/3559/3553/4792/51284/3455
hsa04666	hsa04666	Fc gamma R-mediated phagocytosis	89	0.417823	1.50465	0.00782689	0.00782689	0.0628211	2090	tags=25%, list=12%, signal=22%	2215/5894/2213/653361/9846/5580/273/5295/3635/7409/5579/5336/5293/5290/274/4067/5788/3636/207/65108/10451/5594
hsa00910	hsa00910	Nitrogen metabolism	16	-0.705752	-1.72498	0.0102121	0.0102121	0.0794817	2737	tags=44%, list=15%, signal=37%	766/762/2752/763/761/759/760
hsa04068	hsa04068	FoxO signaling pathway	127	0.369826	1.41159	0.0116114	0.0116114	0.0877144	2132	tags=28%, list=12%, signal=24%	3575/8660/5894/2308/604/5295/6446/10365/3480/9454/6789/1027/4089/8698/894/901/7048/4193/114907/5293/5290/80854/1387/207/23411/5934/3551/6655/53632/8743/472/5594/6654/6648/9456
hsa00240	hsa00240	Pyrimidine metabolism	52	-0.514133	-1.60819	0.0121569	0.0121569	0.0892118	3208	tags=33%, list=18%, signal=27%	51727/51251/318/1841/4830/30833/957/1503/10201/7298/1633/79077/7083/4833/56953/6241/129607
hsa05150	hsa05150	Staphylococcus aureus infection	75	0.422186	1.48455	0.0137884	0.0137884	0.0958753	1470	tags=21%, list=8%, signal=20%	25984/1675/2215/3683/2213/3689/728/3109/6404/3119/2357/3108/712/3112/3684/3875
hsa04612	hsa04612	Antigen processing and presentation	65	0.445353	1.52898	0.0138115	0.0138115	0.0958753	2889	tags=43%, list=16%, signal=36%	3310/3134/3133/3106/3107/3109/3135/4802/925/3119/115653/3108/6890/3305/3824/3112/3823/57292/3811/3806/100132285/3808/567/1520/3115/1385/4800/3105
hsa00532	hsa00532	Glycosaminoglycan biosynthesis - chondroitin sulfate / dermatan sulfate	21	0.604505	1.63842	0.0155738	0.0155738	0.105263	4397	tags=52%, list=24%, signal=40%	50515/64131/51363/56548/64132/126792/54480/55454/11285/166012/55501
hsa04640	hsa04640	Hematopoietic cell lineage	92	0.395176	1.43193	0.017552	0.017552	0.11368	3347	tags=47%, list=19%, signal=38%	4311/3575/931/917/3678/1441/915/2322/3570/3554/3109/914/924/925/3119/3108/911/3676/3552/2323/3112/916/1438/3684/929/1378/912/930/290/3566/933/921/3815/3115/952/7850/1436/920/2208/3590/3559/3553/1380
hsa04964	hsa04964	Proximal tubule bicarbonate reclamation	22	-0.62673	-1.64674	0.0177043	0.0177043	0.11368	579	tags=32%, list=3%, signal=31%	1468/762/483/481/4190/358/760
hsa00410	hsa00410	beta-Alanine metabolism	31	0.533137	1.57732	0.0182313	0.0182313	0.114209	1342	tags=26%, list=7%, signal=24%	8639/314/217/51380/18/51/223/84735
hsa04115	hsa04115	p53 signaling pathway	71	-0.454764	-1.5074	0.0211887	0.0211887	0.129575	2054	tags=32%, list=11%, signal=29%	1019/51512/595/11200/1017/9133/355/8797/900/5054/55240/1111/9134/83667/1647/983/1026/7057/9540/6241/891/143686/598
hsa04146	hsa04146	Peroxisome	82	-0.435187	-1.47542	0.0218364	0.0218364	0.13043	3501	tags=35%, list=19%, signal=29%	8799/3155/54363/570/5191/25824/4598/23600/92960/1384/11001/26063/5827/5824/10005/3417/8528/8540/390916/2181/5192/84769/23305/6342/55711/51703/8309/5052/6647
hsa05160	hsa05160	Hepatitis C	150	-0.370215	-1.37338	0.0237363	0.0237363	0.133125	2154	tags=25%, list=12%, signal=22%	3452/5605/7532/1019/5604/595/9074/5519/7533/4939/1017/1147/10197/6041/355/6773/3949/5296/1965/148022/7124/1869/5610/7122/4599/4940/100506658/1950/9021/3434/1026/7531/3627/4893/1870/27102/91543
hsa05169	hsa05169	Epstein-Barr virus infection	191	0.322851	1.30316	0.0245519	0.0245519	0.133125	3387	tags=34%, list=19%, signal=28%	3683/917/3134/915/919/3133/7097/3106/7297/5295/3107/9541/3716/29760/3109/3135/1027/7188/637/3119/5336/6416/3108/6890/894/9020/4193/1871/581/3112/5293/916/5290/3280/4067/841/207/3065/930/3551/864/7157/7431/4615/1643/567/4609/4790/3115/5603/57506/3105/7189/7128/3516/10018/3661/6850/5599/2208/4791/8737/1380/4792/25942
hsa04664	hsa04664	Fc epsilon RI signaling pathway	63	0.426136	1.45398	0.0246065	0.0246065	0.133125	2103	tags=27%, list=12%, signal=24%	5894/9846/5295/3635/7409/5336/6416/5293/2534/5290/4067/3937/207/6655/10451/5594/6654
hsa04966	hsa04966	Collecting duct acid secretion	26	-0.585823	-1.59354	0.0248062	0.0248062	0.133125	783	tags=15%, list=4%, signal=15%	51382/528/6521/760
hsa04260	hsa04260	Cardiac muscle contraction	82	-0.431167	-1.46179	0.0248792	0.0248792	0.133125	3437	tags=30%, list=19%, signal=25%	1329/59283/10369/7169/10975/55799/27089/1340/483/1537/9167/7134/779/481/7170/7384/4512/29796/1347/1337/1351/7386/7171/7168/4635
hsa00770	hsa00770	Pantothenate and CoA biosynthesis	21	0.573474	1.55431	0.027459	0.027459	0.139415	1489	tags=29%, list=8%, signal=26%	217/586/8875/51380/8876/60490
hsa04120	hsa04120	Ubiquitin mediated proteolysis	133	-0.377087	-1.37604	0.0275435	0.0275435	0.139415	1596	tags=20%, list=9%, signal=18%	7311/7319/55236/8881/63893/51343/27338/1642/10477/7334/4734/9021/996/329/23327/11065/6500/7328/9040/8451/991/997/7314/9978/140739/9886
hsa05206	hsa05206	MicroRNAs in cancer	162	0.334544	1.32047	0.0276833	0.0276833	0.139415	2749	tags=30%, list=15%, signal=26%	8660/5894/9252/3678/4853/27250/5295/27086/11186/4851/1027/5579/5336/54541/1942/894/90427/5243/4193/1871/5293/9759/5290/6659/324/3190/1387/3065/23411/406886/994/3551/6655/4170/472/5594/6654/7157/7431/57521/4609/6093/23405/4790/2744/7329/4194/131405/10014
hsa00983	hsa00983	Drug metabolism - other enzymes	61	-0.463922	-1.49245	0.0282258	0.0282258	0.139415	3209	tags=36%, list=18%, signal=30%	8833/51727/4259/54578/9/2949/4830/2946/4257/2948/2947/2950/4258/2944/10201/3251/7172/7083/9446/4833/6241/4353
hsa04723	hsa04723	Retrograde endocannabinoid signaling	138	-0.37178	-1.3652	0.029331	0.029331	0.141348	4293	tags=32%, list=24%, signal=24%	54539/51079/2911/126328/4694/56901/3762/4538/2567/4698/4541/374291/112/4714/4695/4711/2790/2773/4704/4726/4724/779/5578/114/2556/2770/4536/4729/4702/55967/4717/94235/4700/4708/59345/4706/4697/5743/54331/4696/4731/4715/11343/2791
hsa05208	hsa05208	Chemical carcinogenesis - reactive oxygen species	194	-0.347625	-1.33098	0.0297179	0.0297179	0.141348	3157	tags=32%, list=18%, signal=27%	4541/374291/5337/8644/10975/4714/4695/4259/27089/8517/4711/3265/7417/2949/4704/4726/1340/873/5605/5747/4724/1537/2946/9167/4025/4257/1645/5604/7384/4512/29796/1147/4536/4729/4702/55967/2948/2947/2309/5296/4258/10327/1347/1337/4717/4700/4708/2944/7419/4706/1351/4697/4696/4731/7386/1950/4715/6647/9446/52/3082/4893
hsa05167	hsa05167	Kaposi sarcoma-associated herpesvirus infection	188	0.320134	1.28986	0.0314496	0.0314496	0.14388	3179	tags=28%, list=18%, signal=23%	9976/5894/57580/3134/5530/3133/3106/7297/5295/3107/3716/51176/3135/6932/6934/4775/637/5336/6416/3709/2932/1871/581/7132/5293/5290/23533/4067/1232/841/1387/207/3459/3551/942/5594/7157/100507436/4609/1233/5289/4790/4773/2788/5603/1385/1499/3105/5533/146850/3661/6850/5599
hsa05320	hsa05320	Autoimmune thyroid disease	46	0.455261	1.46137	0.0318665	0.0318665	0.14388	1332	tags=24%, list=7%, signal=22%	3134/3133/3106/3107/5551/3109/3135/3119/3108/3112/940
hsa05330	hsa05330	Allograft rejection	33	0.495908	1.48556	0.0319306	0.0319306	0.14388	1332	tags=33%, list=7%, signal=31%	3134/3133/3106/3107/5551/3109/3135/3119/3108/3112/940
hsa00010	hsa00010	Glycolysis / Gluconeogenesis	64	-0.448561	-1.45928	0.0336591	0.0336591	0.148468	4256	tags=42%, list=24%, signal=32%	126/125/5230/221/7167/8789/5161/5211/1737/219/55276/1738/80201/218/5223/224/5160/92579/26330/3948/10327/2203/3939/2821/9562/3098/669
hsa04915	hsa04915	Estrogen signaling pathway	126	0.348894	1.33012	0.0348506	0.0348506	0.148468	2308	tags=18%, list=13%, signal=16%	25984/5894/3310/5580/5295/9586/8648/2289/3709/3305/5293/5290/10499/3875/8202/207/7039/6655/6667/5594/6654/1509/7031
hsa04064	hsa04064	NF-kappa B signaling pathway	98	0.369778	1.35626	0.0354741	0.0354741	0.148468	3428	tags=36%, list=19%, signal=29%	8740/3932/7535/4050/3554/29760/8837/5588/7188/5579/23643/5336/9020/7132/4067/330/929/3551/472/7099/4615/4790/10892/7329/84433/7189/7128/6850/4791/8737/3553/959/4792/51588/7706
hsa05142	hsa05142	Chagas disease	99	0.370204	1.35904	0.0354809	0.0354809	0.148468	3361	tags=31%, list=19%, signal=26%	917/10333/915/919/7097/5295/8837/6416/7048/712/7132/5293/916/5290/54106/841/207/3459/3551/7099/5594/4615/4790/5603/5520/7189/5599/3460/713/3553/4792
hsa04714	hsa04714	Thermogenesis	199	-0.340909	-1.30835	0.036777	0.036777	0.148468	3157	tags=30%, list=18%, signal=25%	4541/374291/112/5346/10975/4714/4695/27089/1374/90993/4711/116228/3265/79133/26291/4704/4726/1340/6009/4724/1537/9167/64223/114/7384/4512/51103/51287/51241/28958/29796/388753/5571/788/4536/4729/4702/55967/8193/1347/1337/4717/57104/4700/4708/25915/2181/4706/23305/1351/4697/86/4696/4731/7386/51703/4715/11343/4893/84335
hsa04936	hsa04936	Alcoholic liver disease	135	0.340809	1.31286	0.0368171	0.0368171	0.148468	3361	tags=28%, list=19%, signal=23%	2308/217/728/51176/6932/51/6934/23643/6416/23765/9020/2932/712/23175/7132/223/10645/841/4217/929/207/23411/3551/53632/7099/29896/4615/4790/5603/1499/7189/3661/5599/713/6720/8737/3553/4792
hsa05140	hsa05140	Leishmaniasis	71	0.400592	1.39407	0.0369953	0.0369953	0.148468	3361	tags=44%, list=19%, signal=36%	2215/3689/653361/7097/3716/5777/3109/5579/3119/3108/3676/3552/3112/3684/1378/3459/65108/4688/7099/5594/4615/4790/3115/5603/4689/7189/1535/2212/3460/3553/4792
hsa04140	hsa04140	Autophagy - animal	139	0.336808	1.30251	0.0396063	0.0396063	0.156501	2616	tags=27%, list=15%, signal=24%	8660/23604/89849/5894/3920/5580/5295/22800/2081/8837/3480/29982/8408/23130/5588/7405/54541/83452/5293/55578/116442/5290/10645/3916/55102/140775/207/203228/5594/10533/1509/57521/5289/9110/7248/9821/3476/55054
hsa04919	hsa04919	Thyroid hormone signaling pathway	119	0.348456	1.3191	0.0402258	0.0402258	0.156541	2332	tags=21%, list=13%, signal=18%	5894/2308/4853/5295/8648/23389/5469/4851/5579/9882/5336/4193/2932/5293/5290/10499/6548/1387/8202/207/3065/5594/7157/9440/4609
hsa04114	hsa04114	Oocyte meiosis	115	-0.378322	-1.35116	0.0411775	0.0411775	0.157852	2204	tags=24%, list=12%, signal=21%	5500/51529/7532/5604/114/5519/7533/5347/1017/9133/5534/8881/5532/9134/9700/6790/26271/10459/4085/983/996/6500/7531/5526/991/9978/891/9232
hsa04933	hsa04933	AGE-RAGE signaling pathway in diabetic complications	99	0.364755	1.33903	0.0429505	0.0429505	0.162228	2090	tags=20%, list=12%, signal=18%	7056/5590/2308/5580/5295/1027/5579/4089/5336/177/7048/3552/581/5293/5290/6777/207/6776/7423/5594
hsa01200	hsa01200	Carbon metabolism	109	-0.380126	-1.3481	0.0463565	0.0463565	0.172555	4243	tags=35%, list=24%, signal=27%	5230/2805/7167/8789/221823/38/5226/5161/5211/9104/26227/4329/1737/54363/50/5723/1738/80201/5223/4200/5160/3419/2875/6120/3417/2271/2203/2098/132158/35/39/4190/113675/2821/29968/8803/3098/22934
hsa04620	hsa04620	Toll-like receptor signaling pathway	95	0.365647	1.33225	0.0499533	0.0499533	0.181004	3460	tags=31%, list=19%, signal=25%	10333/1513/7097/5295/51311/23643/6416/7100/5293/5290/54106/841/929/207/3551/942/7099/5594/4615/4790/5603/7189/3661/5599/8737/3553/4792/51284/3455

## Sheet: 2.KLHL3_all_GSEA
ID	Description	setSize	enrichmentScore	NES	pvalue	p.adjust	qvalue	rank	leading_edge	core_enrichment
hsa05169	hsa05169	Epstein-Barr virus infection	191	0.445095	1.77543	0.000154607	0.000154607	0.00217304	2121	tags=28%, list=12%, signal=25%	917/3108/3113/3109/915/3122/3126/919/916/3117/9636/4938/3134/4940/5610/3115/29760/7157/5295/6772/7188/4939/1643/3133/4794/864/10379/637/3716/207/6890/567/4609/1026/3135/3665/3105/7187/3683/1019/3107/4615/4791/9020/3106/54205/1021/5971/3627/10000/7297/6891/3383
hsa05164	hsa05164	Influenza A	156	0.539064	2.09746	0.000157704	0.000157704	0.00217304	2121	tags=29%, list=12%, signal=26%	3108/6352/4599/3113/3109/3122/3126/3117/4938/3841/51284/91543/4940/5610/3115/293/64135/5295/6772/4939/4600/5894/3553/10379/3576/637/3716/103/207/29107/3606/3665/7514/7187/8743/1019/5579/4615/8106/54205/3458/1021/3627/10000/7297/3383
hsa04514	hsa04514	Cell adhesion molecules	144	0.529136	2.03865	0.000158907	0.000158907	0.00217304	2412	tags=26%, list=13%, signal=23%	914/3108/925/3113/3109/3122/3126/3117/3134/3115/3384/940/29851/3133/201633/4267/942/3385/3655/923/3135/3105/5175/3683/3695/920/3676/3107/6614/5797/3106/84628/5788/10666/3383/83700/1462/9069
hsa05162	hsa05162	Measles	129	0.529237	2.01043	0.000159566	0.000159566	0.00217304	2258	tags=29%, list=13%, signal=26%	917/4599/915/916/4938/3560/51284/4940/5610/868/7157/940/64135/5295/6772/4939/4600/3553/10379/637/3716/103/207/8667/440275/4179/3665/7187/1019/4615/54205/6504/1021/3310/10000/7297/54106/3559
hsa04650	hsa04650	Natural killer cell mediated cytotoxicity	121	0.497517	1.87257	0.000160514	0.000160514	0.00217304	1735	tags=26%, list=10%, signal=24%	3932/919/2534/3824/7535/27040/5551/3384/2215/3002/5295/3133/5894/117157/637/4068/3937/5058/3135/100507436/3105/10870/3683/4773/8743/3823/5579/3107/51744/5530/3106/3458
hsa04660	hsa04660	T cell receptor signaling pathway	117	0.54153	2.02815	0.000161342	0.000161342	0.00217304	2040	tags=31%, list=11%, signal=27%	3702/917/10125/925/3932/915/919/916/2534/7535/27040/5588/868/940/5295/29851/5894/4794/207/4775/3937/5058/4773/920/1019/9020/5170/5530/10892/5521/5529/3458/5788/5527/10000/55012
hsa03010	hsa03010	Ribosome	112	0.623617	2.31913	0.000162787	0.000162787	0.00217304	3198	tags=53%, list=18%, signal=44%	6192/6222/4736/6193/6159/25873/6122/6147/6191/9045/6188/6146/6143/6161/6232/6217/6132/6128/6169/6228/6223/6229/6175/64968/6204/6168/6136/9801/6167/6135/6138/6152/11224/6230/6194/6156/6235/6155/6206/64981/6141/65008/6227/6173/2197/6218/6157/51116/6205/6133/51065/6164/6160/124995/6209/64969/6234/6233/51263
hsa04659	hsa04659	Th17 cell differentiation	103	0.578087	2.12385	0.000163988	0.000163988	0.00217304	1796	tags=30%, list=10%, signal=27%	917/3108/3932/3113/3109/915/3122/3126/919/916/3117/3560/7535/2625/27040/5588/6095/3115/6772/4794/196/3553/3716/4775/30009/4773/4089/920/5530/3458/6778
hsa04658	hsa04658	Th1 and Th2 cell differentiation	88	0.657758	2.36317	0.0001657	0.0001657	0.00217304	1796	tags=36%, list=10%, signal=33%	917/3108/3932/3113/3109/915/3122/3126/919/916/3117/84441/3560/7535/2625/27040/5588/6775/3115/6772/4794/864/4094/3716/4775/30009/4773/920/4853/5530/3458/6778
hsa04640	hsa04640	Hematopoietic cell lineage	92	0.56747	2.04846	0.00016603	0.00016603	0.00217304	1554	tags=29%, list=9%, signal=27%	4311/914/3575/917/3108/925/3113/3109/915/3122/3126/916/3117/931/2323/3115/3574/924/3655/945/3553/1436/920/3590/3676/3678/921
hsa05323	hsa05323	Rheumatoid arthritis	84	0.537376	1.91621	0.000166528	0.000166528	0.00217304	1292	tags=24%, list=7%, signal=22%	3108/6352/3113/3109/3122/3126/3117/4050/4312/3115/155066/940/3600/942/3553/3576/90423/3606/23545/3683
hsa05235	hsa05235	PD-L1 expression and PD-1 checkpoint pathway in cancer	86	0.50768	1.81507	0.000166528	0.000166528	0.00217304	1735	tags=27%, list=10%, signal=24%	917/10125/3932/915/919/916/7535/27040/5588/940/5295/6772/5894/4794/3716/207/4775/4773/920/1950/4615/5530/3458
hsa04612	hsa04612	Antigen processing and presentation	65	0.63303	2.16968	0.000168549	0.000168549	0.00217304	2114	tags=46%, list=12%, signal=41%	3108/925/3113/3109/3122/3126/3117/3824/8302/3134/3115/1520/3133/972/5720/5994/6890/567/5993/3135/3105/920/3823/3107/3106/3458/1385/4801/3310/6891
hsa05416	hsa05416	Viral myocarditis	54	0.683293	2.26259	0.000171233	0.000171233	0.00217304	1679	tags=37%, list=9%, signal=34%	3108/3113/3109/3122/3126/3117/2534/3134/3115/5551/940/3133/942/637/3135/3105/3683/3107/3106/54205
hsa05320	hsa05320	Autoimmune thyroid disease	46	0.680592	2.18268	0.000173913	0.000173913	0.00217304	1672	tags=37%, list=9%, signal=34%	3108/3113/3109/3122/3126/3117/3134/3115/5551/940/3002/3133/942/3135/3105/3107/3106
hsa04940	hsa04940	Type I diabetes mellitus	39	0.800069	2.47584	0.00017507	0.00017507	0.00217304	1735	tags=51%, list=10%, signal=46%	3108/3113/3109/3122/3126/3117/3134/3115/5551/940/3002/3133/942/3553/3135/3105/5799/3107/3106/3458
hsa04672	hsa04672	Intestinal immune network for IgA production	43	0.65845	2.07781	0.000175809	0.000175809	0.00217304	1531	tags=35%, list=9%, signal=32%	3108/3113/3109/3122/3126/3117/7852/3115/940/3600/29851/942/3695/3676/9020
hsa05332	hsa05332	Graft-versus-host disease	36	0.801239	2.4349	0.00017696	0.00017696	0.00217304	1735	tags=56%, list=10%, signal=50%	3108/3113/3109/3122/3126/3117/3824/3134/3115/5551/940/3002/3133/942/3553/3135/3105/3107/3106/3458
hsa05340	hsa05340	Primary immunodeficiency	36	0.702579	2.13508	0.00017696	0.00017696	0.00217304	1369	tags=39%, list=8%, signal=36%	3575/925/3932/915/916/7535/29760/29851/7374/5994/973/6890/5993/920
hsa05330	hsa05330	Allograft rejection	33	0.764092	2.2775	0.000178063	0.000178063	0.00217304	1735	tags=55%, list=10%, signal=49%	3108/3113/3109/3122/3126/3117/3134/3115/5551/940/3002/3133/942/3135/3105/3107/3106/3458
hsa05310	hsa05310	Asthma	26	0.711337	2.01053	0.000181389	0.000181389	0.00217304	614	tags=35%, list=3%, signal=33%	3108/3113/3109/3122/3126/3117/6037/3115/2205
hsa04610	hsa04610	Complement and coagulation cascades	82	-0.521536	-1.95781	0.000248633	0.000248633	0.00284321	2696	tags=30%, list=15%, signal=26%	5624/10747/732/629/727/2155/3684/5265/2161/7056/2159/2157/718/2153/2147/1378/719/1604/11326/713/712/5055/714/966/1379
hsa04141	hsa04141	Protein processing in endoplasmic reticulum	156	-0.504342	-2.08173	0.000273149	0.000273149	0.00298777	3378	tags=38%, list=19%, signal=31%	7323/746/133022/1410/64215/26270/23190/6185/23471/9373/5887/7494/573/118424/2923/3300/821/56681/10113/6400/5034/6396/6500/10294/10484/91319/55741/10808/10525/6238/3326/27248/84061/58505/3320/10483/6747/3703/3309/29927/3337/23480/3301/64374/51465/7095/10970/9601/811/4121/10130/5886/7184/9978/29979/51128/51726/10802/55432
hsa05322	hsa05322	Systemic lupus erythematosus	46	0.600997	1.92741	0.000347826	0.000347826	0.00364607	598	tags=26%, list=3%, signal=25%	3108/1991/3113/3109/3122/3126/1511/3117/3115/2215/940/942
hsa00500	hsa00500	Starch and sucrose metabolism	29	-0.652379	-1.96736	0.000451569	0.000451569	0.00454421	1706	tags=34%, list=9%, signal=31%	11181/178/8972/2632/2821/283209/55276/3098/3101/2992
hsa04814	hsa04814	Motor proteins	178	-0.392358	-1.64764	0.000562746	0.000562746	0.0054452	3836	tags=31%, list=21%, signal=25%	10627/10376/59/347733/51164/113220/11258/6993/72/8632/3834/84700/7170/10126/7138/4642/93408/1783/1781/84617/7135/27019/58498/58/10540/1062/10383/8735/4637/3831/84790/3833/4633/7136/7168/146909/4635/146754/4651/3832/10381/10121/23095/55860/9928/7846/7171/24137/3797/10671/10112/140465/11004/7280/7283
hsa05150	hsa05150	Staphylococcus aureus infection	75	0.49702	1.74052	0.000672721	0.000672721	0.00611846	535	tags=16%, list=3%, signal=16%	1669/820/3108/3113/3109/3122/3126/3117/25984/3115/2215/1675
hsa05321	hsa05321	Inflammatory bowel disease	61	0.52762	1.78543	0.000680967	0.000680967	0.00611846	1796	tags=30%, list=10%, signal=27%	3108/3113/3109/3122/3126/3117/2625/6775/6095/3115/6772/3553/4094/3606/30009/64127/3458/6778
hsa05140	hsa05140	Leishmaniasis	71	0.512558	1.77929	0.000843455	0.000843455	0.00731709	1475	tags=25%, list=8%, signal=23%	3108/3113/3109/3122/3126/3117/65108/5743/3115/2215/6772/3553/653361/1915/3716/3676/5579/4615
hsa05152	hsa05152	Tuberculosis	169	0.407571	1.6025	0.00094162	0.00094162	0.00769237	1911	tags=21%, list=11%, signal=19%	820/3108/3113/3109/3122/3126/3117/3587/818/817/3115/2215/6772/1520/972/5894/5994/3553/637/3716/207/64581/5993/3606/23545/64127/3920/4615/11151/5530/10892/54205/3458/1385/4801
hsa05160	hsa05160	Hepatitis C	150	0.41441	1.60459	0.000947867	0.000947867	0.00769237	2100	tags=23%, list=12%, signal=20%	3434/4599/4938/91543/4940/5610/7157/5295/6772/4939/4600/5894/975/3646/10379/637/3716/207/440275/4609/1026/3665/7187/1950/1019/5521/54205/3458/1021/7533/8554/3627/10000/7297
hsa00601	hsa00601	Glycosphingolipid biosynthesis - lacto and neolacto series	28	-0.630724	-1.88855	0.00135135	0.00135135	0.0106241	4632	tags=61%, list=26%, signal=45%	10317/2528/2527/8706/2651/8708/8703/10331/2524/2525/6484/53947/84002/8704/10678/8702/2529
hsa04061	hsa04061	Viral protein interaction with cytokine and cytokine receptor	92	0.465096	1.67891	0.00149427	0.00149427	0.0113917	1942	tags=27%, list=11%, signal=24%	1236/6352/1524/3560/5197/1232/3587/7852/6351/1234/3576/3579/7133/1235/1436/6375/3606/8743/8794/8740/8764/5196/2833/56477/3627
hsa04614	hsa04614	Renin-angiotensin system	22	0.665817	1.82245	0.002185	0.002185	0.0161676	164	tags=14%, list=1%, signal=14%	4311/1511/1359
hsa04110	hsa04110	Cell cycle	152	-0.378765	-1.55759	0.00245031	0.00245031	0.0176128	2796	tags=32%, list=16%, signal=27%	1022/9088/7709/8881/896/1029/8243/5525/90381/7272/10403/7532/5925/4173/51343/4998/5516/1032/4616/5000/993/6500/7029/996/699/113130/7531/990/9133/890/5526/246184/8318/9700/25906/983/5347/701/9319/1870/9978/7027/991/891/9232/1031/1647/8900
hsa04114	hsa04114	Oocyte meiosis	115	-0.411627	-1.62839	0.00287657	0.00287657	0.0201023	2770	tags=33%, list=15%, signal=28%	9088/8881/5566/80315/8243/89869/5525/9748/815/286151/51806/4342/7532/5516/5604/6500/5568/996/23291/699/7531/9133/5526/5532/6790/246184/9700/5500/25906/983/5347/5534/1432/9978/991/891/9232/109
hsa04976	hsa04976	Bile secretion	76	-0.447629	-1.65395	0.00320671	0.00320671	0.021602	2620	tags=25%, list=15%, signal=21%	5566/8431/483/10998/486/6522/570/343/6343/3949/358/5568/476/10257/760/109/9429/6513/200931
hsa04062	hsa04062	Chemokine signaling pathway	182	0.376889	1.49498	0.0032629	0.0032629	0.021602	2247	tags=19%, list=13%, signal=17%	1236/3702/6352/1524/5197/1232/7852/7074/5590/6351/5567/5295/6772/5894/1234/653361/3576/3579/207/1235/6375/146850/5058/408/5579/5196/2833/10681/56477/9844/3627/10000/23533/57580
hsa05145	hsa05145	Toxoplasmosis	103	0.425004	1.56144	0.0055756	0.0055756	0.0359667	2146	tags=23%, list=12%, signal=21%	3108/3113/3109/3122/3126/3117/3587/330/3115/6772/1234/10105/3655/3716/207/146850/4615/5170/54205/3458/3310/10000/7297/23533
hsa04260	hsa04260	Cardiac muscle contraction	82	-0.427321	-1.60413	0.00596718	0.00596718	0.037446	4957	tags=45%, list=28%, signal=33%	10369/7139/7386/6546/59284/23439/59285/6543/785/70/845/1537/29796/1351/1346/1345/7170/483/486/488/1350/125965/779/4633/7384/1337/59283/7168/4635/476/7381/10479/1347/1349/7171/27089/444
hsa04621	hsa04621	NOD-like receptor signaling pathway	171	0.37251	1.46741	0.00610902	0.00610902	0.037446	1318	tags=15%, list=7%, signal=14%	1669/820/6352/2635/2633/115362/4938/10628/330/5586/4940/2634/6772/7188/4939/5027/22861/115361/3553/10379/3576/3716/3606/3665/7187/64127
hsa03050	hsa03050	Proteasome	42	-0.511424	-1.68158	0.00625145	0.00625145	0.037446	2676	tags=48%, list=15%, signal=41%	5688/5710/5700/10197/5683/5685/5713/5715/5702/5708/5682/23198/5709/5707/9491/5693/5706/5694/51371/10213
hsa04216	hsa04216	Ferroptosis	40	-0.511936	-1.66162	0.00791987	0.00791987	0.0463366	1860	tags=35%, list=10%, signal=31%	55240/6520/2180/30061/2729/1536/10162/81631/3162/2182/7037/2181/64116/2730
hsa03008	hsa03008	Ribosome biogenesis in eukaryotes	66	0.453578	1.55836	0.00857719	0.00857719	0.0490419	3367	tags=44%, list=19%, signal=36%	2091/51602/84128/55272/51367/23195/29107/23160/134430/55341/7514/10199/83732/10885/10940/9790/28987/10813/4931/55226/10556/51077/138716/55127/54433/55651/23560/10436/29102
hsa04145	hsa04145	Phagosome	138	0.3834	1.46911	0.00958773	0.00958773	0.0536016	1672	tags=20%, list=9%, signal=18%	4973/3108/3113/3109/3122/3126/3117/3134/3115/2215/4353/155066/1520/3133/81027/653361/6890/64581/90423/23545/3135/3105/3920/3107/3678/11151/3106
hsa00860	hsa00860	Porphyrin metabolism	29	-0.56199	-1.69478	0.0101603	0.0101603	0.0555678	1128	tags=28%, list=6%, signal=26%	210/5498/7389/3145/645/3162/2235/212
hsa00910	hsa00910	Nitrogen metabolism	16	-0.662093	-1.72784	0.0114397	0.0114397	0.060755	1150	tags=31%, list=6%, signal=29%	763/2752/760/762/759
hsa03082	hsa03082	ATP-dependent chromatin remodeling	85	0.422577	1.51	0.0116183	0.0116183	0.060755	3773	tags=38%, list=21%, signal=30%	8099/57459/26039/55274/29994/8089/86/7528/54107/196528/9643/5931/54108/79913/6601/5977/283899/8607/5928/64431/3065/9112/6599/6603/57492/29117/64769/57634/54556/8295/1107/2186
hsa00970	hsa00970	Aminoacyl-tRNA biosynthesis	23	0.599753	1.65306	0.0118332	0.0118332	0.060755	4457	tags=61%, list=25%, signal=46%	55278/79731/51067/10056/51091/92935/283459/10352/79587/25973/57038/54938/124454/10667
hsa04613	hsa04613	Neutrophil extracellular trap formation	106	0.401814	1.48217	0.0131191	0.0131191	0.0660096	1448	tags=17%, list=8%, signal=16%	566/820/1991/1511/51284/293/2215/4353/5295/5894/10105/653361/207/64581/9734/3683/1184/5579
hsa05144	hsa05144	Malaria	46	-0.474304	-1.58771	0.0148166	0.0148166	0.0730889	503	tags=20%, list=3%, signal=19%	7057/1378/2532/7099/2993/2994/3586/1379/3082
hsa00600	hsa00600	Sphingolipid metabolism	44	-0.47665	-1.5817	0.0163628	0.0163628	0.0791641	1249	tags=34%, list=7%, signal=32%	123099/2581/2583/56848/768239/129807/4759/2717/10558/4758/9517/339221/166929/7357/55331
hsa04914	hsa04914	Progesterone-mediated oocyte maturation	89	-0.384077	-1.46348	0.0173019	0.0173019	0.0806357	2770	tags=30%, list=15%, signal=26%	9088/8881/5566/80315/5296/673/4342/51343/5604/993/5568/996/699/3326/9133/890/6790/246184/3320/2773/25906/983/5347/1432/891/109/8900
hsa05167	hsa05167	Kaposi sarcoma-associated herpesvirus infection	188	0.344322	1.37131	0.017308	0.017308	0.0806357	2435	tags=23%, list=14%, signal=20%	51176/1232/3134/5743/6932/5610/7157/5295/6772/3133/5894/1234/942/10379/3576/637/3716/207/4775/4609/1026/146850/3135/100507436/3665/3105/7187/4773/1019/3107/5530/3106/54205/1021/10681/1385/10000/131450/7297/3383/23533/57580/5289/5533
hsa00061	hsa00061	Fatty acid biosynthesis	17	-0.629235	-1.66734	0.0182529	0.0182529	0.0834919	2982	tags=35%, list=17%, signal=29%	27349/51102/2180/2182/2181/55301
hsa03060	hsa03060	Protein export	22	-0.574624	-1.61944	0.0199557	0.0199557	0.0896504	1004	tags=36%, list=6%, signal=34%	6727/3309/29927/23480/6728/60559/6729/7095
hsa05134	hsa05134	Legionellosis	52	-0.444054	-1.52461	0.0205889	0.0205889	0.0908727	2599	tags=33%, list=14%, signal=28%	2919/7097/10767/3684/56681/23786/836/840/7100/718/5861/1378/7099/4671/51128/58484/1379
hsa03083	hsa03083	Polycomb repressive complex	80	0.412598	1.456	0.0223154	0.0223154	0.0967947	4537	tags=42%, list=25%, signal=32%	84678/23492/23269/54881/84458/54880/5252/1911/8535/7528/5931/26053/5928/1876/6322/3065/3720/2146/57332/23512/22955/57666/8473/51460/121536/10138/10600/6015/171023/11335/29915/85015/23429/10389
hsa03460	hsa03460	Fanconi anemia pathway	45	0.474305	1.51515	0.0229605	0.0229605	0.0979048	3233	tags=42%, list=18%, signal=35%	55120/5980/79728/6118/2067/51455/2189/545/29935/83990/5429/2177/57697/6117/2072/675/116028/7156/2178
hsa05133	hsa05133	Pertussis	69	-0.403229	-1.46501	0.0243724	0.0243724	0.102193	2333	tags=25%, list=13%, signal=22%	4843/727/51806/3684/51135/2353/836/840/718/2773/1432/7099/23643/713/712/714/3586
hsa00010	hsa00010	Glycolysis / Gluconeogenesis	64	-0.401791	-1.43613	0.0323371	0.0323371	0.133366	2188	tags=20%, list=12%, signal=18%	2597/5232/2023/5230/55902/2821/218/55276/3948/3098/3101/3939/669
hsa04932	hsa04932	Non-alcoholic fatty liver disease	147	-0.322775	-1.32245	0.0344267	0.0344267	0.139694	1624	tags=18%, list=9%, signal=16%	1350/125965/6391/2931/2353/7384/51085/1337/4731/10062/836/840/56901/7381/1347/4729/5468/1349/4697/4694/22877/1432/27089/51094/4709/9021
hsa00190	hsa00190	Oxidative phosphorylation	105	-0.344909	-1.34752	0.036601	0.036601	0.146159	4286	tags=37%, list=24%, signal=28%	535/4702/1537/51079/29796/9114/4704/1351/1355/4701/64077/523/4715/529/1346/1345/525/27068/4695/479/1350/125965/6391/527/537/51382/7384/1337/4731/56901/7381/1347/4729/1349/4697/4694/27089/4709/528
hsa04964	hsa04964	Proximal tubule bicarbonate reclamation	22	-0.542896	-1.53002	0.0379157	0.0379157	0.149044	2261	tags=36%, list=13%, signal=32%	483/486/358/1468/476/10991/760/762
hsa04714	hsa04714	Thermogenesis	199	-0.298734	-1.27423	0.038516	0.038516	0.149074	1904	tags=26%, list=11%, signal=23%	64764/1355/4701/196883/656/51412/5571/4715/64223/91942/1346/6598/1345/90993/788/5566/4881/79133/5346/4695/55471/26291/4878/1350/125965/6391/2180/84335/126129/5568/7384/1337/4731/8193/57104/56901/7381/1347/4729/5468/1349/4697/4694/2182/1432/27089/4893/2181/4709/51103/109
hsa04721	hsa04721	Synaptic vesicle cycle	75	-0.374769	-1.38059	0.0394477	0.0394477	0.149505	4908	tags=40%, list=27%, signal=29%	161/6538/1213/774/535/6540/1175/9114/4905/57030/10497/523/57084/529/6531/8775/594855/160/525/23025/1212/6534/5864/527/6536/51382/112755/6507/163/528
hsa03030	hsa03030	DNA replication	36	0.486124	1.47729	0.039816	0.039816	0.149505	4631	tags=53%, list=26%, signal=39%	5557/79621/6118/5558/54107/5111/6742/29935/84153/6117/4175/5426/5422/246243/5424/56655/4171/4176/3978
hsa01240	hsa01240	Biosynthesis of cofactors	129	-0.32791	-1.31659	0.0409639	0.0409639	0.150181	3539	tags=29%, list=20%, signal=23%	79717/79646/1355/122481/84274/154807/2643/1738/54490/2990/248/586/5805/554235/3620/349565/102157402/3242/93100/2729/210/29926/23498/5498/4830/7389/3145/221264/125061/29968/2235/10797/249/212/27010/2730/8836
hsa00260	hsa00260	Glycine, serine and threonine metabolism	37	-0.459821	-1.47039	0.0411899	0.0411899	0.150181	1726	tags=27%, list=10%, signal=24%	1610/132158/1757/113675/2731/4128/26227/29968/212/669
hsa04540	hsa04540	Gap junction	82	-0.36188	-1.35847	0.0445052	0.0445052	0.159951	1737	tags=17%, list=10%, signal=15%	10383/5604/1902/84790/5568/2776/10381/2773/7846/983/4893/7280/109/56034
hsa03013	hsa03013	Nucleocytoplasmic transport	96	0.37278	1.35626	0.047024	0.047024	0.166623	3758	tags=39%, list=21%, signal=31%	3841/81929/1915/29107/129401/10250/7514/10527/348995/9631/23225/3837/9984/7175/3843/55308/387082/79228/23279/65110/7329/79711/25909/100101267/51808/11269/9972/55110/53371/55705/1434/65109/79902/9688/23165/1917/10921
hsa04744	hsa04744	Phototransduction	26	-0.501471	-1.47901	0.0478949	0.0478949	0.167352	4001	tags=42%, list=22%, signal=33%	2779/91860/2986/6010/163688/1259/51806/5145/5148/6011/5957
hsa04064	hsa04064	NF-kappa B signaling pathway	98	0.370273	1.35048	0.048989	0.048989	0.167546	3061	tags=32%, list=17%, signal=26%	3932/7535/27040/5588/330/4050/5743/6351/29760/7188/3553/3576/7187/5579/4615/4791/9020/1540/10892/8740/7185/5971/3383/472/7329/8737/8915/3551/7128/958/4792
hsa05219	hsa05219	Bladder cancer	41	0.460476	1.43864	0.0493675	0.0493675	0.167546	1442	tags=29%, list=8%, signal=27%	9252/4312/7157/5894/3576/1890/11186/4609/1026/23604/1950/1019
hsa01200	hsa01200	Carbon metabolism	109	-0.333412	-1.30779	0.0499482	0.0499482	0.167546	2641	tags=26%, list=15%, signal=22%	9563/22934/8803/84693/50/2597/55753/5232/2023/132158/6391/8802/26275/54363/113675/5230/55902/35/2731/2539/5226/2821/4200/26227/414328/29968/3098/3101

## Sheet: 2.MTF1_all_GSEA
ID	Description	setSize	enrichmentScore	NES	pvalue	p.adjust	qvalue	rank	leading_edge	core_enrichment
hsa03040	hsa03040	Spliceosome	117	-0.561272	-1.9912	0.000136333	0.000136333	0.00275738	3220	tags=43%, list=18%, signal=35%	6100/6430/11017/6629/57819/23451/51503/27258/9410/23350/55110/55119/10946/27339/220988/6626/5356/6631/51729/10569/1655/6634/83443/25804/10450/51691/1665/10286/6428/6434/153527/3178/6627/10772/9984/10915/6635/6432/6431/22916/10465/23658/84844/6632/6636/10929/51690/6637/51645/6633
hsa03010	hsa03010	Ribosome	112	-0.831897	-2.93463	0.000137231	0.000137231	0.00275738	2339	tags=77%, list=13%, signal=67%	64968/51021/219927/6203/6141/6232/64981/7311/6165/6210/6157/6233/9553/51318/6166/6234/51081/51373/29093/65003/9801/63875/64928/140801/6169/64965/6223/6168/63931/2197/79590/51116/6235/51264/9045/6217/6138/64979/6132/6228/28998/6143/6206/6194/51121/6147/6188/65005/6161/6167/6227/6128/6159/6204/6129/6191/6156/54460/6193/6230/51065/6136/6152/6135/6122/6170/6175/6146/29088/25873/6155/64983/6171/4736/6…
hsa03008	hsa03008	Ribosome biogenesis in eukaryotes	66	-0.669901	-2.18748	0.000149209	0.000149209	0.00275738	1921	tags=45%, list=11%, signal=41%	10813/55226/10885/84135/28987/55341/55781/29107/54433/26354/4931/55272/23560/10248/134430/10199/29889/25996/83732/92856/10436/55651/51068/102157402/23160/84128/2091/5901/51367/51602
hsa03030	hsa03030	DNA replication	36	-0.714675	-2.09935	0.000159337	0.000159337	0.00275738	3299	tags=69%, list=18%, signal=57%	79621/5981/4173/4175/4174/5425/6742/56655/5558/4171/54107/5422/5985/5983/4176/1763/84153/10535/2237/4172/5557/5427/6119/5111/5984
hsa00531	hsa00531	Glycosaminoglycan degradation	18	0.760447	2.07441	0.000238152	0.000238152	0.00275738	3138	tags=61%, list=17%, signal=50%	2799/411/6448/10855/2588/3373/138050/3073/8692/3423/2990
hsa04330	hsa04330	Notch signaling pathway	60	0.5474	1.95498	0.000297	0.000297	0.00275738	3582	tags=43%, list=20%, signal=35%	8650/6868/6310/23385/55534/7088/7090/23013/2033/83737/1857/5663/55851/4851/3280/182/4855/3516/83464/4854/1387/51107/23462/1487/1488/1840
hsa04664	hsa04664	Fc epsilon RI signaling pathway	63	0.567816	2.04515	0.000303214	0.000303214	0.00275738	1755	tags=37%, list=10%, signal=33%	2207/5608/1432/5595/241/10451/3635/5170/7409/4067/6850/2885/240/6655/5880/5881/7124/9846/5291/5894/5879/5594/5293
hsa05133	hsa05133	Pertussis	69	0.543605	1.99483	0.000310752	0.000310752	0.00275738	3055	tags=45%, list=17%, signal=37%	713/712/714/1432/4790/710/7099/3689/5595/3586/3553/2771/114548/3684/29108/7124/3659/4615/3678/7189/2353/5594/3552/148022/801/5970/114609/718/929/1072/387
hsa05120	hsa05120	Epithelial cell signaling in Helicobacter pylori infection	69	0.51795	1.90069	0.000310752	0.000310752	0.00275738	2435	tags=35%, list=14%, signal=30%	1432/4790/4792/6868/3577/526/528/10312/537/51606/1445/9114/4067/523/50848/535/3579/527/5879/8517/8992/5058/5336/5970
hsa04672	hsa04672	Intestinal immune network for IgA production	43	-0.612864	-1.86231	0.000312354	0.000312354	0.00275738	2815	tags=42%, list=16%, signal=35%	23495/56477/9020/3126/7852/29851/940/942/3600/3115/3108/3117/3109/2826/3676/3113/3122/608
hsa04662	hsa04662	B cell receptor signaling pathway	82	0.533758	2.02553	0.000325627	0.000325627	0.00275738	1755	tags=40%, list=10%, signal=36%	11026/4790/353514/11025/4792/79168/5595/118788/5777/10451/3635/5579/10859/7409/11027/4067/6850/2885/6655/8519/4794/4793/5880/5881/10288/3636/5291/5894/2932/2353/5879/5594/5293
hsa04610	hsa04610	Complement and coagulation cascades	82	0.49082	1.86259	0.000325627	0.000325627	0.00275738	1080	tags=21%, list=6%, signal=20%	719/713/11326/712/714/710/966/3689/1378/2157/5265/1191/5329/3684/2153/3687/7056
hsa04666	hsa04666	Fc gamma R-mediated phagocytosis	89	0.593321	2.27965	0.000336587	0.000336587	0.00275738	2348	tags=46%, list=13%, signal=40%	5580/2209/10810/3985/7408/5595/10451/3635/653361/5579/7409/10095/7454/4067/6850/273/50807/3055/2934/8877/5880/3636/10163/9846/1399/10097/1785/5291/5894/4651/5879/5594/10092/5293/5337/10552/10093/2212/4082/5058/5336
hsa03060	hsa03060	Protein export	22	-0.745225	-1.9636	0.000339616	0.000339616	0.00275738	2576	tags=59%, list=14%, signal=51%	9789/6727/23478/60559/7095/28972/23480/6728/196294/90701/58477/6731/6726
hsa05231	hsa05231	Choline metabolism in cancer	92	0.491476	1.89904	0.000340832	0.000340832	0.00275738	2043	tags=33%, list=11%, signal=29%	56034/10810/5595/5170/5579/5130/7454/6667/2885/1119/6655/1950/5880/5881/10163/8527/7249/5291/5894/1608/2353/5879/5594/5293/5337/57153/6581/5154/6583/1609
hsa04620	hsa04620	Toll-like receptor signaling pathway	95	0.466969	1.8133	0.000342114	0.000342114	0.00275738	3233	tags=34%, list=18%, signal=28%	7097/7100/5608/1432/4790/4792/7099/51311/5595/10333/3553/3454/7124/4615/54472/7189/5291/8737/2353/5879/5594/5293/8517/148022/5970/114609/929/9641/7096/3551/3929/6772
hsa05142	hsa05142	Chagas disease	99	0.449934	1.76285	0.000346741	0.000346741	0.00275738	3187	tags=37%, list=18%, signal=31%	7097/713/712/714/1432/4790/4792/7099/5595/10333/8837/3460/3586/7046/3553/2771/7132/7040/7124/4615/7189/5291/2353/5594/5293/8517/148022/2776/2769/5331/5970/7048/718/55844/107/3551/5332
hsa04625	hsa04625	C-type lectin receptor signaling pathway	99	0.449865	1.76258	0.000346741	0.000346741	0.00275738	4101	tags=44%, list=23%, signal=34%	5580/2207/1432/4790/4792/9261/5595/26253/4046/3586/3553/114548/6850/5971/338339/29108/7124/3659/5291/5894/5594/5293/8517/801/5058/5336/22808/5970/10379/9641/4775/387/4193/3551/6773/6772/1263/8844/4772/3709/1960/4791/8915/6714
hsa04931	hsa04931	Insulin resistance	104	0.421935	1.66706	0.000353232	0.000353232	0.00275738	3343	tags=39%, list=19%, signal=32%	22877/5580/4790/4792/5836/11000/9586/5170/5579/8660/6195/6774/7132/5837/9021/6196/5770/7124/7376/79660/5291/5509/2932/51085/3643/200186/5564/5293/6197/10999/5970/6945/5834/9945/53632/2475/3551/5581/90673/10062/5728
hsa04722	hsa04722	Neurotrophin signaling pathway	115	0.49073	1.96412	0.000373552	0.000373552	0.00275738	3194	tags=39%, list=18%, signal=32%	6272/5580/11213/4215/1432/4790/4792/9261/5595/10603/5170/6195/4217/57498/2885/6655/572/6196/4794/4793/397/1399/7189/3656/5663/5291/5894/2932/5879/5594/5293/6197/25/801/5336/5970/1398/818/4908/7161/6464/396/387/3551/4804
hsa04071	hsa04071	Sphingolipid signaling pathway	117	0.443769	1.77971	0.000374953	0.000374953	0.00275738	3436	tags=38%, list=19%, signal=31%	140/9517/2207/1432/4790/1509/5595/166929/130367/5170/5579/4217/2771/7132/8877/5880/5881/7124/8698/9846/29956/9475/5291/5894/5879/5594/5293/5337/8879/2776/55012/10672/5331/5970/6609/55844/387/637/6093/5581/5332/5528/5728/56848
hsa04142	hsa04142	Lysosome	127	0.487741	1.97897	0.00038835	0.00038835	0.00275738	3138	tags=45%, list=17%, signal=37%	6272/2799/5476/1509/2760/3482/3916/967/10312/2548/1075/537/411/6448/9516/4126/51606/9114/8546/5538/22901/5660/164/23312/1200/1201/7805/535/2588/26503/1522/8120/3373/527/4758/9583/4125/8907/138050/23659/1213/23163/285362/3073/8943/20/6556/84572/2717/26088/8692/3423/6609/4891/8722/1203/2990
hsa04926	hsa04926	Relaxin signaling pathway	127	0.431991	1.75277	0.00038835	0.00038835	0.00275738	3187	tags=30%, list=18%, signal=25%	4318/1432/109/4790/4792/5595/1910/3640/9586/5566/7046/2771/2787/2885/409/6655/7040/59/2782/5291/5894/2353/54331/5594/5293/2783/112/2769/5331/5970/7048/1906/111/6464/4312/107/4842/5332
hsa04380	hsa04380	Osteoclast differentiation	126	0.497407	2.01219	0.000389712	0.000389712	0.00275738	3233	tags=50%, list=18%, signal=41%	11026/126014/5608/1432/6688/4790/353514/2209/11025/4792/3554/79168/5595/140885/2355/3690/3460/653361/10859/7046/3553/11027/7305/7132/6850/3454/2885/5971/4688/9021/4689/10326/7040/7006/10288/7124/9846/7189/5291/3716/5468/7297/2353/5879/5594/5293/8517/3552/2212/3726/2354/5336/5970/11024/7048/10379/799/695/3551/8792/3937/6773/6772
hsa05135	hsa05135	Yersinia infection	132	0.508235	2.07482	0.000396668	0.000396668	0.00275738	3198	tags=45%, list=18%, signal=38%	58484/5608/1432/4790/4792/63916/391/7099/5595/5585/10451/3586/5829/6195/7409/3553/10095/7454/114548/147179/29108/9815/6196/5880/5881/7124/10163/9138/4615/3678/1399/7189/8935/10097/2185/9475/5291/2932/2353/5879/5594/10092/5293/6197/10552/8517/10093/148022/2212/2776/5970/1398/4775/8874/10109/387/64283/6093/3551/3937
hsa04072	hsa04072	Phospholipase D signaling pathway	140	0.406875	1.67757	0.00040016	0.00040016	0.00275738	3542	tags=36%, list=20%, signal=29%	56034/2207/109/3577/5595/27128/5899/6850/2885/6655/8877/1950/10554/9846/5294/375/8527/3579/1785/2185/7249/5291/5894/23533/1608/3643/5594/9170/5293/5337/5154/1609/10555/112/553/5336/10672/2912/5331/22808/8525/111/6464/387/2475/107/5332/2916/56848/283748/23566
hsa03420	hsa03420	Nucleotide excision repair	57	-0.595607	-1.89623	0.000456274	0.000456274	0.00275738	2766	tags=40%, list=15%, signal=34%	5425/56655/5439/5433/902/2067/2967/7507/1069/54107/1643/5985/5983/1642/2968/8451/5427/5437/6119/9978/5111/5984/5440
hsa04062	hsa04062	Chemokine signaling pathway	182	0.395296	1.6871	0.000463177	0.000463177	0.00275738	3233	tags=37%, list=18%, signal=31%	58191/5580/109/4790/4792/3577/5595/57580/10451/653361/2268/5579/5829/7409/5566/2771/3718/7454/1794/6774/4067/2787/2885/6777/3055/409/6655/572/1230/2782/4793/5880/5881/1399/5294/3579/2185/9475/5291/5894/2932/23533/5879/54331/5594/5293/2783/8517/6369/1233/112/2776/5058/5336/10663/5331/5970/1398/1237/111/6464/387/107/6093/3551/5332/6773/6772
hsa05130	hsa05130	Pathogenic Escherichia coli infection	188	0.428962	1.83741	0.000475964	0.000475964	0.00275738	2466	tags=30%, list=14%, signal=26%	7280/4671/7100/1432/4790/10810/4792/3554/7099/4627/5595/5777/7277/3059/27128/3553/10095/114548/7132/9181/147179/4542/29108/7009/5062/842/4793/7124/10163/9138/4615/24146/7189/10097/375/9475/8737/4651/2353/5879/837/5594/10092/9170/3071/4430/10552/8517/10093/2212/25/5058/9368/10672/5970/9871
hsa05167	hsa05167	Kaposi sarcoma-associated herpesvirus infection	188	0.360264	1.54315	0.000475964	0.000475964	0.00275738	3233	tags=32%, list=18%, signal=27%	5608/1432/4790/6934/4792/9261/5595/57580/1871/3383/6774/4067/2787/7132/6850/3454/3055/3572/2033/1230/7538/2782/842/3107/5294/5291/3135/3106/5894/2932/23533/3716/3133/7297/2353/5879/54331/5594/5293/2783/8517/1233/148022/801/5336/5970/81631/1387/718/1237/10379/100507436/9641/4775/3134/2475/637/3551/1499/6773/6772
hsa04510	hsa04510	Focal adhesion	196	0.365412	1.57346	0.000488281	0.000488281	0.00275738	3467	tags=32%, list=19%, signal=26%	56034/3679/7791/7408/5595/10451/81/331/3690/1293/5170/10398/5579/5829/7409/3082/3674/2885/3480/7094/1729/6655/3611/1950/572/87/5062/5880/5881/3678/1399/2316/9475/5291/5894/2932/64098/5879/5594/5293/1101/896/5154/7057/5058/4638/2317/1398/3911/7450/3914/8515/6464/387/6093/1499/3673/5728/3915/2889/5063/7148
hsa05205	hsa05205	Proteoglycans in cancer	196	0.353353	1.52153	0.000488281	0.000488281	0.00275738	3302	tags=28%, list=18%, signal=23%	7097/4318/1432/8826/7099/5595/867/967/5777/10451/3690/5170/3059/5579/10855/5829/7409/5566/3082/6774/5329/2885/3480/6655/7040/6548/960/7124/9138/3678/2316/9475/5291/6385/5894/5879/5594/5293/3339/7057/5058/5336/22808/4478/7479/2317/818/7481/387/2475/4193/6093/1499/3673/3316
hsa04015	hsa04015	Rap1 signaling pathway	200	0.420935	1.81675	0.000491159	0.000491159	0.00275738	3900	tags=34%, list=22%, signal=27%	56034/57568/5608/1432/109/3689/7408/5595/10451/3690/5579/54518/5899/3683/7409/3082/2771/3674/3684/3480/7094/1950/5880/5881/2357/1399/26037/6494/1942/5291/5894/5879/64411/3643/5594/9170/5293/375189/5154/7057/112/10636/5028/2776/801/5331/22808/1398/111/5216/83593/387/9693/2253/107/1499/5332/4804/3937/2889/9732/23566/9002/1945/26281/60/1813/25865
hsa05100	hsa05100	Bacterial invasion of epithelial cells	68	0.499859	1.82914	0.000618047	0.000618047	0.00336769	3161	tags=38%, list=18%, signal=32%	63916/391/867/3059/5829/10095/3611/10163/3678/1399/1495/10097/1785/5291/5879/10092/5293/10552/10093/1213/1398/6464/10109/387/10459/1499
hsa04110	hsa04110	Cell cycle	152	-0.456738	-1.66906	0.000658155	0.000658155	0.00347175	3929	tags=45%, list=22%, signal=35%	1663/1029/595/5591/119504/10735/5000/81620/8318/3066/996/5529/5933/4173/1870/7272/994/4175/898/4174/1030/1111/5526/11200/990/6502/4171/114799/891/991/902/1021/5925/7532/5001/1027/7465/8697/29945/4176/545/6500/894/23244/9184/7029/10971/7027/23595/701/9134/8881/983/9232/4172/4609/1019/1875/890/8379/10393/10403/4085/10926/8317/9978/26271/5111
hsa04670	hsa04670	Leukocyte transendothelial migration	107	0.42307	1.67629	0.000716332	0.000716332	0.00347175	1755	tags=27%, list=10%, signal=25%	4318/1432/3689/7408/10451/81/653361/3383/10398/5579/5829/3683/7409/2771/3684/4688/83692/4689/50848/87/5880/24146/1495/2185/6494/9475/5291/5879/5293
hsa04611	hsa04611	Platelet activation	117	0.418686	1.67912	0.000749906	0.000749906	0.00347175	3257	tags=39%, list=18%, signal=32%	6916/2207/1432/109/5023/5742/7408/5595/3690/6786/54518/51206/2811/5566/2771/3674/4067/6850/7094/83706/9138/5294/2815/9475/5291/23533/84876/5594/5293/112/2212/5028/2776/4638/5336/10672/5331/111/7450/695/387/107/6093/5332/3937/3673
hsa04935	hsa04935	Growth hormone synthesis, secretion and action	118	0.4082	1.63849	0.000755858	0.000755858	0.00347175	3233	tags=32%, list=18%, signal=27%	5608/1432/109/5595/6776/9586/5579/8660/5566/2771/6774/2885/6777/9021/6655/2033/1399/5291/5894/2932/51738/2353/5594/5293/112/3726/2776/5336/779/5331/1387/1398/111/6464/2475/107/5332/6772
hsa04650	hsa04650	Natural killer cell mediated cytotoxicity	121	0.402417	1.61799	0.000764818	0.000764818	0.00347175	2348	tags=35%, list=13%, signal=30%	2207/57292/3689/5595/5777/10451/3460/3383/5579/7462/3683/7409/7305/6850/3454/2885/6655/3804/115653/5880/5881/7124/100132285/3107/3802/9437/2185/5291/3135/3106/5894/3133/5879/5594/3809/3810/5293/3811/80329/3808/5058/5336
hsa04910	hsa04910	Insulin signaling pathway	133	0.396218	1.61921	0.000792707	0.000792707	0.00347175	3387	tags=35%, list=19%, signal=28%	8569/2319/5836/5595/867/10211/5256/10603/5170/8660/5566/3101/5837/2885/5576/9021/6655/572/5770/3636/1399/79660/7249/5291/5509/5894/2932/3643/5594/5564/5293/3632/8789/5573/801/2872/5834/1398/53632/6464/2475/3551/90673/5261/23265/2889
hsa05418	hsa05418	Fluid shear stress and atherosclerosis	132	0.394324	1.60979	0.000793336	0.000793336	0.00347175	3161	tags=30%, list=18%, signal=25%	7850/4318/5608/1432/4790/3554/1843/3690/653361/3383/4217/3553/3674/7132/9181/4688/7056/51588/5880/5881/4205/7124/5291/6385/2353/5879/5293/4780/5154/8517/3552/801/5970/119391/1906/3162/659/387/3551/1499
hsa04936	hsa04936	Alcoholic liver disease	135	0.380643	1.55999	0.000796495	0.000796495	0.00347175	3192	tags=28%, list=18%, signal=23%	719/713/712/5608/714/1432/4790/6934/4792/7099/51/23765/4217/10645/3553/7132/7124/4615/7189/8737/2932/5564/8517/728/148022/126129/5970/84818/8310/114609/718/223/53632/929/9641/3551/1499/3929
hsa04145	hsa04145	Phagosome	138	0.377157	1.54844	0.000805802	0.000805802	0.00347175	2127	tags=30%, list=12%, signal=27%	7280/7097/2209/526/528/7099/3689/3916/6890/10312/10333/537/7277/3690/653361/8685/51606/9114/3684/4688/523/4689/2204/9146/5869/535/78989/3107/3678/3135/3106/527/3133/5879/7879/1783/6441/11151/8992/6891/7057/2212
hsa05161	hsa05161	Hepatitis B	157	0.397215	1.66359	0.000842815	0.000842815	0.00354869	2080	tags=27%, list=12%, signal=24%	8900/7097/4318/5608/1432/4790/4792/7099/5595/537/6776/1871/9586/5579/7046/3718/6774/3454/2885/6777/6655/7040/572/2033/842/7529/7124/4615/7189/2185/5291/5894/3716/7297/2353/5594/317/5293/3339/8517/6778/148022
hsa05152	hsa05152	Tuberculosis	169	0.37725	1.59678	0.000882223	0.000882223	0.00363208	3365	tags=38%, list=19%, signal=32%	7097/2207/1432/4790/1509/2209/7099/3689/3916/5595/1378/10312/10333/537/26253/4046/3460/4802/3586/51606/9114/3553/3684/7132/6850/3687/8877/7040/1051/5869/572/2033/842/535/3588/7124/4615/7189/3656/527/5894/3716/5594/7879/317/11151/7421/3552/2212/801/5970/114609/1387/718/843/818/929/5868/7096/387/637/3929/6772/1263/8844
hsa05223	hsa05223	Non-small cell lung cancer	72	0.485855	1.79801	0.000936037	0.000936037	0.00376985	2588	tags=35%, list=14%, signal=30%	1647/5595/6776/1871/5170/5579/3082/3718/6774/2885/6777/6655/1950/572/842/7039/10912/5291/5894/5594/5293/4616/5336/6789/6256
hsa05215	hsa05215	Prostate cancer	96	0.433629	1.69015	0.00101729	0.00101729	0.00400994	1960	tags=26%, list=11%, signal=23%	7850/56034/4318/4790/6934/4792/5595/1871/9586/5170/2885/3480/6655/1950/572/2033/842/7039/5291/5894/2932/5594/5293/5154/8517
hsa05146	hsa05146	Amoebiasis	101	0.420589	1.65365	0.00104785	0.00104785	0.00404434	3433	tags=34%, list=19%, signal=27%	7850/7097/4790/3554/7099/3689/81/5579/3586/3315/5566/3553/3684/7040/5869/87/7124/5291/7879/5293/2776/2769/5331/5970/383/3911/3914/929/5868/107/5332/3915/5269/2919
hsa04668	hsa04668	TNF signaling pathway	111	0.40507	1.6098	0.00110497	0.00110497	0.00417777	2030	tags=27%, list=11%, signal=24%	8809/7128/4318/5608/1432/4790/4792/5595/9586/331/8837/3383/11035/4217/3553/7132/9021/1051/7124/3659/83737/5291/8737/7133/2353/5594/5293/182/8517/9530
hsa04621	hsa04621	NOD-like receptor signaling pathway	171	0.351232	1.48876	0.00132979	0.00132979	0.00492721	1691	tags=23%, list=9%, signal=21%	838/4671/7128/9447/5580/58484/1432/4790/7226/4792/91662/7099/5595/84674/9051/5585/331/10628/6041/63940/9927/11035/2634/3553/114548/3454/115361/115362/29108/2633/4793/7124/4615/7189/114769/8737/3716/7297/837/5594
hsa05134	hsa05134	Legionellosis	52	0.519505	1.80164	0.00144175	0.00144175	0.00523733	2157	tags=38%, list=12%, signal=34%	7097/4671/7100/58484/4790/4792/7099/3689/1378/3553/3684/81876/29108/842/7124/4615/375/317/7415/3305
hsa03410	hsa03410	Base excision repair	42	-0.589294	-1.78238	0.00172684	0.00172684	0.00606021	3408	tags=52%, list=19%, signal=43%	55775/27343/5981/5425/56655/4913/55247/142/11232/54107/252969/5985/5983/3146/10038/7374/2237/6996/5427/328/5111/5984
hsa04933	hsa04933	AGE-RAGE signaling pathway in diabetic complications	99	0.4141	1.62245	0.0017337	0.0017337	0.00606021	3698	tags=33%, list=21%, signal=27%	5580/1432/4790/5595/6776/3383/5579/7046/3553/6774/6777/1729/7040/7056/177/7124/5291/5879/5594/5293/3552/5336/5331/5970/7048/1906/5581/5332/6772/6401/2152/2308/4772
hsa05221	hsa05221	Acute myeloid leukemia	66	0.475296	1.73195	0.00181818	0.00181818	0.00623782	1960	tags=35%, list=11%, signal=31%	8900/7704/6688/4790/6934/2209/5595/6776/6774/3684/2885/6777/5914/6655/572/5371/5291/5894/2322/1050/5594/5293/8517
hsa00510	hsa00510	N-Glycan biosynthesis	50	-0.561808	-1.75371	0.00199387	0.00199387	0.00671618	4210	tags=52%, list=23%, signal=40%	8818/4248/10195/84061/146664/29929/57134/10905/1603/6185/4247/8703/6480/4124/1650/54344/29880/199857/79868/79796/2530/746/8813/201595/79053/58505
hsa04721	hsa04721	Synaptic vesicle cycle	75	0.456634	1.70058	0.0022096	0.0022096	0.00730994	2100	tags=27%, list=12%, signal=24%	526/528/10312/51606/9114/523/6804/6844/535/6539/1785/4905/112755/6507/161/527/6534/8992/1213/6809
hsa04360	hsa04360	Axon guidance	179	0.349229	1.48683	0.00231054	0.00231054	0.00739016	3147	tags=25%, list=18%, signal=21%	64218/3985/54434/85464/2242/5595/10154/22885/5170/10398/2771/5998/64101/3611/5062/10501/5880/5881/4756/1020/9475/10507/1942/5291/23380/5894/2932/54961/27289/5879/10509/5594/5293/25/5058/5336/54910/3897/818/659/1072/4775/387/54437/6093
hsa00500	hsa00500	Starch and sucrose metabolism	29	0.601452	1.84233	0.00231362	0.00231362	0.00739016	1639	tags=31%, list=9%, signal=28%	8972/5836/5236/2992/2548/3101/5837/2821/7360
hsa01232	hsa01232	Nucleotide metabolism	75	-0.505075	-1.68254	0.00248756	0.00248756	0.00776087	3170	tags=43%, list=18%, signal=35%	56953/957/4907/79077/8833/29922/84284/4832/115024/7083/204/4833/6240/158/50484/3615/1635/353/51727/50808/51020/7298/132/2766/102157402/1503/1854/4830/1633/4860/6241/129607
hsa04613	hsa04613	Neutrophil extracellular trap formation	106	0.392909	1.55396	0.00251346	0.00251346	0.00776087	1755	tags=33%, list=10%, signal=30%	7097/2358/1432/4790/2209/27180/7099/51311/3689/5595/1378/10533/3690/653361/5579/2811/3683/9759/3674/3684/6850/4688/366/6404/4689/177/5880/2357/5291/5894/6403/5879/837/5594/5293
hsa04370	hsa04370	VEGF signaling pathway	56	0.492854	1.73652	0.00262238	0.00262238	0.00796443	1755	tags=29%, list=10%, signal=26%	1432/9261/5595/5579/5829/3315/8877/572/842/5880/5881/5291/5894/5879/5594/5293
hsa03013	hsa03013	Nucleocytoplasmic transport	96	-0.47109	-1.62519	0.00269389	0.00269389	0.00804965	3449	tags=44%, list=19%, signal=36%	7514/10921/57510/6396/65109/7341/9688/79023/26019/25909/3839/91181/23165/55110/53371/79902/51808/65110/5411/387082/3838/29107/23279/23039/79228/79711/1434/11260/3843/1915/55706/9984/4927/10527/22916/129401/57122/81929/51068/3841/80145/5901
hsa05140	hsa05140	Leishmaniasis	71	0.459646	1.69801	0.00280724	0.00280724	0.00812685	1691	tags=37%, list=9%, signal=33%	7097/1432/4790/2209/4792/7099/3689/5595/1378/5777/3460/653361/5579/3586/3553/3684/4688/4689/7040/4793/7124/4615/7189/3716/2353/5594
hsa04640	hsa04640	Hematopoietic cell lineage	92	-0.469483	-1.61397	0.00282965	0.00282965	0.00812685	1002	tags=24%, list=6%, signal=23%	3115/2323/3108/3117/3655/916/948/3109/3574/931/952/3575/4311/917/2993/3676/3113/100133941/3122/914/925/915
hsa05224	hsa05224	Breast cancer	143	0.356991	1.47614	0.00285132	0.00285132	0.00812685	4568	tags=34%, list=25%, signal=26%	1647/6934/5595/8202/8648/10023/1871/6667/2885/23401/3480/6655/1950/10912/1857/5291/4851/5894/2932/2353/5594/3280/5293/182/4616/4855/4854/7479/324/23462/7481/6464/2253/2475/8312/1499/4041/5728/80326/26281/4853/4791/7484/7482/2246/6654/83439/8823/8321
hsa04520	hsa04520	Adherens junction	84	0.423817	1.61546	0.0029431	0.0029431	0.00826133	1691	tags=26%, list=9%, signal=24%	6934/8826/10810/5595/5777/5795/81/10398/7046/7454/3480/2033/5770/87/5880/5881/10163/1495/9475/5879/3643/5594
hsa05220	hsa05220	Chronic myeloid leukemia	75	0.447142	1.66523	0.00315657	0.00315657	0.00864084	3156	tags=40%, list=18%, signal=33%	1647/4790/4792/5595/867/6776/1871/7046/2885/6777/6655/7040/572/9846/1399/10912/5291/5894/5594/5293/4616/8517/25/5970/7048/1398/6464/4193/1487/3551
hsa05212	hsa05212	Pancreatic cancer	76	0.442309	1.65301	0.00317158	0.00317158	0.00864084	3233	tags=39%, list=18%, signal=33%	1647/4790/5595/1871/5899/7046/6774/7040/1950/572/842/5880/5881/7039/10912/5291/5894/3716/5879/5594/5293/5337/4616/8517/5970/7048/10928/2475/3551/6772
hsa05213	hsa05213	Endometrial cancer	58	0.482371	1.71302	0.00352319	0.00352319	0.0093487	1920	tags=31%, list=11%, signal=28%	1647/6934/5595/5170/2885/6655/3611/1950/572/842/1495/10912/5291/5894/2932/5594/5293/4616
hsa04928	hsa04928	Parathyroid hormone synthesis, secretion and action	104	0.383197	1.51401	0.00353232	0.00353232	0.0093487	3832	tags=38%, list=21%, signal=30%	11214/109/5595/9586/9365/5579/5566/2771/6667/9935/409/4205/9138/5894/2353/5594/5337/7421/112/2776/9368/10672/5331/6256/4326/111/5144/142680/387/107/5332/5741/4041/10488/9826/1591/1594/3709/6569/1388
hsa01240	hsa01240	Biosynthesis of cofactors	129	-0.434106	-1.55685	0.00363294	0.00363294	0.00945124	3776	tags=36%, list=21%, signal=28%	29926/56474/11019/7390/7372/587/2937/55163/224/4338/7389/493911/29922/441024/212/4351/4832/5498/8564/204/6472/4833/55312/79646/158/133686/10327/5805/51727/50808/54995/84274/8836/29968/4522/3145/102157402/1503/5373/7358/2729/4830/51601/2235/1371/129607
hsa00480	hsa00480	Glutathione metabolism	52	-0.533549	-1.67597	0.00367309	0.00367309	0.00945124	1797	tags=29%, list=10%, signal=26%	6240/2950/2876/50484/2879/6611/10314/6723/51056/79017/2882/2729/4953/6241/494143
hsa04141	hsa04141	Protein processing in endoplasmic reticulum	156	-0.408677	-1.49791	0.00380128	0.00380128	0.0096471	3336	tags=35%, list=19%, signal=28%	6396/10905/1603/267/821/3301/5601/80343/9695/3300/79139/51360/6185/91319/10484/5599/8720/7327/22872/6747/10808/6745/596/1650/29979/9601/6500/573/824/1649/10961/7095/258010/10525/7184/27248/23480/1965/7494/6748/51726/468/7993/3320/54431/746/23471/10130/3998/9451/201595/9978/55432/58505
hsa04940	hsa04940	Type I diabetes mellitus	39	-0.575212	-1.71663	0.0039482	0.0039482	0.00988454	2274	tags=36%, list=13%, signal=31%	3126/356/3329/940/942/3115/3458/5551/3108/3117/3109/3113/3002/3122
hsa04066	hsa04066	HIF-1 signaling pathway	105	0.379353	1.49934	0.00427198	0.00427198	0.0105058	2691	tags=30%, list=15%, signal=25%	4790/8569/7099/5595/7076/54583/226/3570/3460/5209/5579/6774/3101/3480/1950/2033/3939/5230/5291/405/3643/2023/5594/5293/4055/5336/2872/5970/1906/1387/3162
hsa00190	hsa00190	Oxidative phosphorylation	105	-0.450409	-1.57571	0.00430975	0.00430975	0.0105058	2622	tags=50%, list=15%, signal=43%	1329/1327/126328/4710/170712/1537/4716/51382/4508/1340/4707/4731/4715/4717/9550/4694/4722/4712/1337/7381/7385/84701/51079/10975/7386/155066/9377/4724/4729/64077/4696/4714/4704/9167/4726/4702/54539/1353/4700/4711/54205/4708/1347/55967/1349/4698/4706/4697/27089/1350/1345/5464
hsa01522	hsa01522	Endocrine resistance	95	0.403647	1.56741	0.00444749	0.00444749	0.0107007	3132	tags=32%, list=17%, signal=26%	4318/1432/109/5595/8202/1871/5566/5469/6667/2885/3480/6655/572/5291/4851/5894/2353/9611/5594/5293/182/1031/4855/112/4854/111/6464/2475/107/4193
hsa05330	hsa05330	Allograft rejection	33	-0.597818	-1.72139	0.00485044	0.00485044	0.0115206	2274	tags=39%, list=13%, signal=34%	3126/356/940/942/3115/3458/5551/3108/3117/3109/3113/3002/3122
hsa04137	hsa04137	Mitophagy - animal	67	-0.495055	-1.62118	0.00550513	0.00550513	0.0129101	3318	tags=40%, list=18%, signal=33%	79735/2309/643246/11345/5601/664/5599/7314/7311/3265/29110/10370/6233/9474/4893/55669/64786/23710/598/468/51024/22800/9451/10133/8887/139341/665
hsa05170	hsa05170	Human immunodeficiency virus 1 infection	196	0.319167	1.37433	0.0078125	0.0078125	0.0179482	2435	tags=26%, list=14%, signal=22%	7097/9582/5608/1432/4790/4792/3985/7099/5595/6890/5579/5829/2771/2787/7132/164/572/5062/2782/842/5880/5881/6892/7124/3107/4615/1399/7189/2185/5291/3135/3106/8737/7133/5894/3133/2353/8907/5879/54331/5594/5293/2783/8517/6891/2776/801/5058/5336/5970
hsa00512	hsa00512	Mucin type O-glycan biosynthesis	32	0.541209	1.68584	0.00784724	0.00784724	0.0179482	2556	tags=31%, list=14%, signal=27%	2590/79623/9334/256435/6483/2591/6482/10610/51809/57452
hsa04064	hsa04064	NF-kappa B signaling pathway	98	0.378583	1.4823	0.00819392	0.00819392	0.0185126	3192	tags=37%, list=18%, signal=30%	7128/1647/4790/4792/3554/7099/8740/331/8837/3383/5579/3553/4067/7132/6850/7706/5971/51588/7124/60401/4615/7189/10912/8737/4616/8517/148022/4055/5336/5970/114609/929/695/3551/8792/3929
hsa00620	hsa00620	Pyruvate metabolism	46	-0.524303	-1.61306	0.00880581	0.00880581	0.0196418	2216	tags=28%, list=12%, signal=25%	38/5106/5160/9380/2271/10327/128/3029/1737/4190/2739/97/3945
hsa04915	hsa04915	Estrogen signaling pathway	126	0.353078	1.42833	0.00896337	0.00896337	0.0196418	4362	tags=36%, list=24%, signal=27%	2289/5580/4318/109/1509/5595/8202/8648/9586/5566/2771/6667/2885/5914/7031/6655/7039/5291/5894/2353/5594/5293/112/3305/2776/801/3868/5331/3866/111/6464/107/5332/10488/125115/2288/3709/1388/6714/3765/108/3882/3310/6654/4988
hsa04917	hsa04917	Prolactin signaling pathway	69	0.417823	1.53326	0.00901181	0.00901181	0.0196418	1755	tags=25%, list=10%, signal=22%	5617/1432/4790/5595/6776/6774/2885/6777/9021/6655/3659/5291/5894/2932/2353/5594/5293
hsa04270	hsa04270	Vascular smooth muscle contraction	123	0.353052	1.42495	0.00922367	0.00922367	0.0198698	3739	tags=32%, list=21%, signal=25%	5580/109/4627/5595/3778/133/10398/5579/5566/26279/59/9138/9475/5894/5594/112/553/2776/801/4638/10672/779/5331/147/1906/111/387/107/79784/6093/5581/5332/10267/4628/283748/5320/9826/340156/3709
hsa05145	hsa05145	Toxoplasmosis	103	0.371106	1.46246	0.00951374	0.00951374	0.0202591	1691	tags=27%, list=9%, signal=25%	7097/5608/1432/4790/4792/7099/5595/331/3460/5170/3586/2771/6774/7132/240/7040/572/842/4793/3588/7124/4615/5294/7189/23533/3716/7297/5594
hsa05320	hsa05320	Autoimmune thyroid disease	46	-0.519667	-1.5988	0.00973274	0.00973274	0.0203055	2274	tags=28%, list=13%, signal=25%	3451/3126/356/940/942/3115/5551/3108/3117/3109/3113/3002/3122
hsa04930	hsa04930	Type II diabetes mellitus	44	0.493748	1.65822	0.00975474	0.00975474	0.0203055	3173	tags=36%, list=18%, signal=30%	5580/5595/5315/8660/3101/9021/7124/5291/3643/5594/5293/777/3651/2475/3551/5581
hsa05340	hsa05340	Primary immunodeficiency	36	-0.550993	-1.61853	0.0106756	0.0106756	0.0211633	2210	tags=36%, list=12%, signal=32%	3543/29851/5993/930/5994/7535/7374/916/3932/3575/29760/925/915
hsa00020	hsa00020	Citrate cycle (TCA cycle)	30	-0.576856	-1.63392	0.0107091	0.0107091	0.0211633	2120	tags=27%, list=12%, signal=24%	5106/5160/2271/3419/1737/4190/8803/8801
hsa04630	hsa04630	JAK-STAT signaling pathway	161	0.328824	1.38213	0.0107342	0.0107342	0.0211633	2058	tags=21%, list=11%, signal=19%	5617/5777/6776/3570/3460/3586/3718/6774/3454/2885/1441/6777/9021/3597/3561/6655/246778/3572/1950/2033/51588/3588/1271/3566/4352/5291/5894/3716/7297/5293/896/5154/6778/1438
hsa05206	hsa05206	MicroRNAs in cancer	162	0.328855	1.3819	0.0107712	0.0107712	0.0211633	3173	tags=30%, list=18%, signal=25%	1545/4318/4790/5595/1871/3690/5579/8660/10253/9759/6774/23405/2885/6655/2033/960/3678/1399/1942/5291/4851/5894/131405/5594/5293/5154/4855/406938/7057/4082/25/5336/9839/23414/4854/1387/3162/1398/324/10014/406970/659/6464/387/2475/4193/6093/3551/5581
hsa05203	hsa05203	Viral carcinogenesis	162	0.328512	1.38045	0.0107712	0.0107712	0.0211633	2057	tags=26%, list=11%, signal=23%	8900/4790/4792/9261/5595/5315/81/6776/9586/5966/5829/9759/5566/9114/3718/6774/4067/6850/2885/6777/2934/1108/3572/572/2033/87/7529/23513/3107/5291/3135/3106/3716/3133/5879/5594/5293/896/7874/8517/3516/1233
hsa01521	hsa01521	EGFR tyrosine kinase inhibitor resistance	78	0.397041	1.4919	0.0108522	0.0108522	0.0211633	1927	tags=24%, list=11%, signal=22%	56034/5595/3570/5579/3082/6774/2885/3480/6655/1950/572/7039/5291/5894/2932/3716/5594/5293/5154
hsa04012	hsa04012	ErbB signaling pathway	83	0.389629	1.48163	0.01206	0.01206	0.0232736	3083	tags=30%, list=17%, signal=25%	5595/867/6776/5579/2885/6777/6655/1950/572/5062/7039/1399/5291/5894/2932/5594/5293/25/27/5058/5336/1398/818/6464/2475
hsa00240	hsa00240	Pyrimidine metabolism	52	-0.493082	-1.54886	0.0137741	0.0137741	0.0263076	3170	tags=42%, list=18%, signal=35%	56953/957/4907/79077/29922/4832/115024/7083/4833/6240/318/50484/1635/51727/51020/7298/1503/1854/4830/1633/6241/129607
hsa04540	hsa04540	Gap junction	82	0.387301	1.46975	0.0143276	0.0143276	0.0270854	2423	tags=23%, list=13%, signal=20%	56034/7280/109/5595/7277/5579/5566/2771/2885/1453/6655/1950/5894/5594/5154/112/2776/3356/5331
hsa04919	hsa04919	Thyroid hormone signaling pathway	119	0.344981	1.38582	0.0147895	0.0147895	0.0276763	4442	tags=44%, list=25%, signal=33%	5595/5208/8202/8648/3690/5170/5579/5566/5469/9968/6548/572/2033/842/7249/5291/4851/4625/5894/2932/9611/5594/5293/23389/4855/5336/5331/4854/6256/1387/1735/9969/9862/476/10025/2475/4193/1499/5332/25942/6772/1734/489/2308/60/4853/6714/89869/488/9282/6257/113026
hsa04022	hsa04022	cGMP-PKG signaling pathway	159	0.320886	1.34402	0.0153978	0.0153978	0.0285264	3899	tags=31%, list=22%, signal=25%	140/109/7408/5595/493/1910/9586/3778/6546/10398/8660/2771/572/4205/5294/150/9475/4625/5894/23533/3643/5594/112/6547/2776/801/4638/10672/779/5331/147/111/476/4775/387/107/8654/6093/5581/5332/6722/10488/489/340156/4772/3709/1388/9569/2969/4879
hsa00052	hsa00052	Galactose metabolism	28	0.536	1.63255	0.0165479	0.0165479	0.0303536	3169	tags=36%, list=18%, signal=29%	8972/5236/2548/3101/2683/7360/2717/57016/3906/2582
hsa04371	hsa04371	Apelin signaling pathway	133	0.333198	1.36167	0.0178359	0.0178359	0.0323955	3187	tags=31%, list=18%, signal=26%	109/5595/6546/9759/5566/7046/2771/2787/8877/6548/59/2782/4205/5294/5894/23533/54331/5594/5564/182/2783/5346/112/6547/2776/801/4638/10672/5331/22808/4854/81631/4899/10014/111/53632/2475/107/4842/5581/5332
hsa00230	hsa00230	Purine metabolism	114	-0.409152	-1.44822	0.018286	0.018286	0.0327593	3051	tags=31%, list=17%, signal=26%	56953/957/4907/8833/29922/114/55821/84284/4832/5198/204/4833/374659/6240/158/318/5634/50484/3615/53343/353/471/5631/50808/51020/5471/10606/132/2766/102157402/22875/4830/1633/4860/6241
hsa04150	hsa04150	mTOR signaling pathway	148	0.324978	1.35002	0.0183899	0.0183899	0.0327593	1922	tags=21%, list=11%, signal=19%	2887/526/528/5595/5170/5579/6195/51606/83667/7132/2885/3480/523/51719/64121/6655/6196/7124/6249/9681/1857/7249/5291/5894/2932/96459/3643/5594/5293/8408/6197
hsa00590	hsa00590	Arachidonic acid metabolism	51	0.447129	1.54489	0.0195909	0.0195909	0.0345664	884	tags=12%, list=5%, signal=11%	3248/6916/151056/5742/26279/240
hsa05218	hsa05218	Melanoma	72	0.390238	1.44416	0.0209048	0.0209048	0.0365112	1927	tags=21%, list=11%, signal=19%	56034/1647/5595/1871/3082/3480/1950/572/10912/5291/5894/5594/5293/4616/5154
hsa05235	hsa05235	PD-L1 expression and PD-1 checkpoint pathway in cancer	86	0.371071	1.42153	0.0210873	0.0210873	0.0365112	2080	tags=30%, list=12%, signal=27%	7097/29126/5608/4215/1432/4790/4792/7099/5595/5777/3460/116071/6774/1950/4794/4793/4615/7189/5291/5894/3716/2353/5594/5293/8517/148022
hsa04714	hsa04714	Thermogenesis	199	-0.360982	-1.36035	0.0213702	0.0213702	0.0366584	3032	tags=28%, list=17%, signal=23%	84335/1386/5565/4722/114/4712/493753/1337/91942/23028/7381/148327/79133/285521/7385/84701/51079/10975/7386/6198/3265/9377/4724/4729/4696/4893/4714/388753/4704/9167/4726/4702/54539/116228/1353/84987/4700/23305/51287/4711/29078/4708/6194/1347/55967/1349/4698/4706/4697/27089/1350/5567/86/1345/51241
hsa05110	hsa05110	Vibrio cholerae infection	47	0.458621	1.561	0.0215909	0.0215909	0.0366972	2348	tags=32%, list=13%, signal=28%	109/526/528/10312/537/5566/51606/9114/523/535/375/527/8992/55176/5336
hsa05310	hsa05310	Asthma	26	-0.567873	-1.55542	0.0226704	0.0226704	0.0381818	2274	tags=35%, list=13%, signal=30%	3126/2205/3115/3108/3117/3109/3113/6037/3122
hsa05225	hsa05225	Hepatocellular carcinoma	157	0.311445	1.30437	0.0231774	0.0231774	0.038684	3343	tags=27%, list=19%, signal=22%	1647/6934/5595/10023/1871/5579/3082/7046/8289/2885/23401/3480/6655/7040/572/7039/10912/1857/5291/5894/2932/5594/5293/4780/4616/6603/6604/5336/119391/7048/7479/3162/6595/324/7481/6464/2475/7296/8312/1499/196528/4041/5728
hsa00270	hsa00270	Cysteine and methionine metabolism	49	-0.484987	-1.50923	0.0237694	0.0237694	0.0393177	1122	tags=45%, list=6%, signal=42%	55256/4143/27430/4144/4507/262/587/2937/2805/1491/51074/191/1786/6611/6723/2806/29968/4190/2729/4548/58478/3945
hsa01250	hsa01250	Biosynthesis of nucleotide sugars	34	-0.527735	-1.5314	0.024009	0.024009	0.0393627	2808	tags=41%, list=16%, signal=35%	3098/4351/55907/23483/10020/80146/8790/140838/2673/5238/64841/5373/7358/6675
hsa03430	hsa03430	Mismatch repair	22	-0.586512	-1.5454	0.0278485	0.0278485	0.0452571	3249	tags=45%, list=18%, signal=37%	5981/4292/5425/6742/5985/5983/6119/4436/5111/5984
hsa00250	hsa00250	Alanine, aspartate and glutamate metabolism	35	-0.515918	-1.50629	0.0286128	0.0286128	0.0460802	3463	tags=37%, list=19%, signal=30%	2346/57494/2805/2571/84706/440/80150/158/2673/5471/2806/7915/56954
hsa05210	hsa05210	Colorectal cancer	85	0.360037	1.37484	0.0288525	0.0288525	0.0460802	1920	tags=28%, list=11%, signal=25%	1647/6934/5595/5899/7046/2885/6655/7040/1950/572/4437/842/5880/5881/7039/10912/5291/5894/2932/2353/5879/5594/5293/4616
hsa04912	hsa04912	GnRH signaling pathway	86	0.357104	1.36803	0.029654	0.029654	0.0466393	3187	tags=27%, list=18%, signal=22%	5580/5608/4215/1432/109/5595/5579/5566/2885/6655/2185/5894/5594/5337/112/2776/801/779/5331/111/818/107/5332
hsa05214	hsa05214	Glioma	73	0.375067	1.39172	0.0297061	0.0297061	0.0466393	3343	tags=33%, list=19%, signal=27%	1647/5595/1871/5579/2885/3480/6655/1950/7039/10912/5291/5894/5594/5293/4616/5154/801/5336/818/6464/2475/4193/8536/5728
hsa05322	hsa05322	Systemic lupus erythematosus	46	-0.484623	-1.49098	0.0301251	0.0301251	0.0468998	2336	tags=37%, list=13%, signal=32%	2215/3126/727/940/942/6634/3115/3458/3108/3117/3109/6632/6741/3113/3122/1511/1991
hsa04068	hsa04068	FoxO signaling pathway	127	0.327805	1.33004	0.031068	0.031068	0.0479646	1925	tags=23%, list=11%, signal=21%	1647/1432/5595/5170/3586/8660/7046/6774/2885/3480/9454/604/6655/7040/1950/2033/8698/10912/100132074/5291/5894/3643/5594/5564/5293/1032/7874/4616/901
hsa00532	hsa00532	Glycosaminoglycan biosynthesis - chondroitin sulfate / dermatan sulfate	21	0.544182	1.54712	0.0319072	0.0319072	0.0488531	2215	tags=38%, list=12%, signal=33%	50515/55790/51363/113189/55454/166012/54480/26229
hsa04950	hsa04950	Maturity onset diabetes of the young	24	0.525544	1.53931	0.0341838	0.0341838	0.0519098	7025	tags=58%, list=39%, signal=36%	3280/3651/3375/4825/5078/3171/6927/3087/3110/3175/5080/5313/3170/6514
hsa04932	hsa04932	Non-alcoholic fatty liver disease	147	-0.367952	-1.34047	0.0348114	0.0348114	0.0522957	2992	tags=31%, list=17%, signal=26%	5565/4722/5601/4712/1337/7381/8503/5599/7385/84701/51079/10975/840/7386/356/51094/9377/4724/4729/4696/4714/4704/9167/4726/4702/1649/54539/4700/1965/7494/4711/54205/468/836/4708/9451/1347/55967/1349/4698/4706/4697/27089/1350/1345
hsa05169	hsa05169	Epstein-Barr virus infection	191	0.293455	1.25832	0.0350024	0.0350024	0.0522957	2017	tags=26%, list=11%, signal=23%	8900/7097/7128/1647/5608/1432/4790/4792/6890/1871/3383/3683/3718/6774/4067/6850/3454/5971/9861/960/5707/842/4794/4793/6892/7124/3107/4615/7189/10912/8819/5291/3135/3106/8737/5717/3716/3133/7297/5879/317/3280/5293/896/7874/4616/8517/6891/3516
hsa04217	hsa04217	Necroptosis	123	0.326147	1.31636	0.0357417	0.0357417	0.0527599	2230	tags=24%, list=12%, signal=22%	7128/5836/7099/6776/331/8837/3460/27243/11035/3553/3718/6774/114548/7132/5837/3454/6777/29108/9825/823/7124/8737/3716/7297/5119/6778/3552/148022/92421/5481
hsa00970	hsa00970	Aminoacyl-tRNA biosynthesis	23	-0.56923	-1.51606	0.0358827	0.0358827	0.0527599	4386	tags=61%, list=24%, signal=46%	25973/10667/55157/2193/118672/23395/54938/10352/283459/55278/51091/51067/10056/79731
hsa05207	hsa05207	Chemical carcinogenesis - receptor activation	180	0.296345	1.26428	0.0364391	0.0364391	0.0531561	3103	tags=26%, list=17%, signal=21%	1545/109/4790/5595/6776/9586/331/5579/6195/5566/2771/6774/2885/6777/409/604/6655/1950/572/6196/5291/5894/405/2353/23633/5594/5293/896/182/23746/6197/7421/112/779/3837/5970/119391/6256/1544/1543/3840/111/9641/2253/2475/107
hsa05415	hsa05415	Diabetic cardiomyopathy	175	-0.354849	-1.31671	0.0393842	0.0393842	0.0570035	2678	tags=28%, list=15%, signal=24%	4722/5601/4712/23236/1337/7381/8503/5599/7385/84701/51079/10975/7417/142/7386/5160/9377/4724/4729/4696/5166/4714/4704/9167/4726/4702/292/54539/2673/25874/4700/817/4711/948/5500/4708/293/5501/1347/55967/6513/1349/4698/4706/4697/27089/1350/1345/9882
hsa05332	hsa05332	Graft-versus-host disease	36	-0.499096	-1.46609	0.0407903	0.0407903	0.0585809	2274	tags=39%, list=13%, signal=34%	3126/356/940/942/3115/3458/5551/3108/3117/3109/3824/3113/3002/3122
hsa03020	hsa03020	RNA polymerase	29	-0.527536	-1.48056	0.0412304	0.0412304	0.0587574	2404	tags=55%, list=13%, signal=48%	5438/5434/10623/5441/10622/64425/84172/5439/5433/9533/10621/84265/51728/51082/5437/5440
hsa04115	hsa04115	p53 signaling pathway	71	-0.421299	-1.39268	0.0428193	0.0428193	0.0601841	2947	tags=35%, list=16%, signal=30%	55240/898/1111/64065/10572/11200/891/1021/596/1643/545/894/50484/9538/5366/9134/598/983/54205/143686/836/1019/900/92344/6241
hsa04913	hsa04913	Ovarian steroidogenesis	45	0.426977	1.44099	0.0428812	0.0428812	0.0601841	3440	tags=31%, list=19%, signal=25%	1545/1588/109/5566/3480/240/3643/112/1543/111/1573/107/3292/283748
hsa04120	hsa04120	Ubiquitin mediated proteolysis	133	-0.368361	-1.32687	0.0473325	0.0473325	0.0659321	3951	tags=36%, list=22%, signal=28%	23327/389898/55958/11065/22954/7322/119504/997/996/79444/26259/7337/55070/51366/57448/27338/6502/9354/991/10055/26272/7327/7314/27339/7311/8697/330/8065/1643/6233/868/29945/6500/1642/7325/8451/9039/7324/7334/8881/10477/11059/10054/329/10393/55120/9978/92912
hsa04750	hsa04750	Inflammatory mediator regulation of TRP channels	90	0.339846	1.30813	0.0477327	0.0477327	0.0659934	3187	tags=27%, list=18%, signal=22%	5580/5608/1432/109/3554/5732/5579/5566/3553/5291/5293/112/2776/801/5336/3356/5331/55515/111/818/1573/107/5581/5332
hsa00770	hsa00770	Pantothenate and CoA biosynthesis	21	0.525399	1.49371	0.0481025	0.0481025	0.066012	1385	tags=29%, list=8%, signal=26%	586/51380/51733/8876/8875/80347
hsa00592	hsa00592	alpha-Linolenic acid metabolism	19	0.543722	1.50443	0.0485066	0.0485066	0.0660771	3524	tags=37%, list=20%, signal=30%	151056/51/26279/30/8310/283748/5320
hsa00600	hsa00600	Sphingolipid metabolism	44	0.423417	1.42202	0.0490524	0.0490524	0.0663329	3782	tags=45%, list=21%, signal=36%	9517/9334/55331/166929/130367/5660/8877/29956/4758/7357/4759/3073/8879/57704/2717/6609/2583/56848/6610/91012
hsa00513	hsa00513	Various types of N-glycan biosynthesis	39	-0.482143	-1.43888	0.0494315	0.0494315	0.0663611	3952	tags=44%, list=22%, signal=34%	10195/84061/57134/10905/1603/6185/4247/8703/4124/1650/199857/79868/79796/2530/746/201595/58505

## Sheet: 2.PCBP1_all_GSEA
ID	Description	setSize	enrichmentScore	NES	pvalue	p.adjust	qvalue	rank	leading_edge	core_enrichment
hsa03060	hsa03060	Protein export	22	-0.702782	-1.86905	0.000169664	0.000169664	0.0085656	2754	tags=50%, list=15%, signal=42%	23478/7095/11231/90701/23480/196294/6727/6729/6726/60559/6728
hsa05340	hsa05340	Primary immunodeficiency	36	0.620934	2.00517	0.000260213	0.000260213	0.0085656	2040	tags=42%, list=11%, signal=37%	916/3575/3932/925/100/7374/7535/920/959/3561/115650/973/326/915/84876
hsa05332	hsa05332	Graft-versus-host disease	36	0.593926	1.91796	0.000260213	0.000260213	0.0085656	2015	tags=44%, list=11%, signal=40%	3108/3109/5551/942/3113/57292/3002/3126/3122/3115/3803/3553/3804/115653/3133/3119
hsa05322	hsa05322	Systemic lupus erythematosus	46	0.655163	2.23722	0.00027465	0.00027465	0.0085656	1593	tags=41%, list=9%, signal=38%	3108/712/2215/3109/714/713/942/3113/3126/3122/1991/1511/3115/959/6737/87/717/727/81
hsa04612	hsa04612	Antigen processing and presentation	65	0.58046	2.13306	0.000289352	0.000289352	0.0085656	2015	tags=37%, list=11%, signal=33%	3108/3109/3113/57292/3326/1508/3126/3122/972/3310/925/3115/3810/5720/3803/920/100132285/3804/3809/115653/3133/3305/3808/3119
hsa05150	hsa05150	Staphylococcus aureus infection	75	0.489508	1.84049	0.00029994	0.00029994	0.0085656	2035	tags=24%, list=11%, signal=21%	3108/712/2215/3109/714/713/3113/1669/3126/1675/3122/3115/3683/5724/717/727/3119/728
hsa04658	hsa04658	Th1 and Th2 cell differentiation	88	0.571639	2.21288	0.000314762	0.000314762	0.0085656	2336	tags=44%, list=13%, signal=39%	916/3108/919/3932/3109/3113/3560/864/3126/27040/3122/6775/5588/84441/3115/30009/2353/5970/917/7535/920/4794/4772/3595/6778/3714/4790/11317/3561/4775/7297/4773/5335/915/3119/2625/54567/5595/6776
hsa04640	hsa04640	Hematopoietic cell lineage	92	0.516505	2.01606	0.000318573	0.000318573	0.0085656	1237	tags=30%, list=7%, signal=28%	4311/916/3108/3575/1436/914/3109/912/929/3113/3126/3122/1379/945/924/925/3115/917/948/920/3678/3553/951/2815/2323/3590/921/2993
hsa04061	hsa04061	Viral protein interaction with cytokine and cytokine receptor	92	0.471681	1.8411	0.000318573	0.000318573	0.0085656	2452	tags=29%, list=14%, signal=25%	1524/1436/6352/3560/8740/3587/7133/6351/729230/1232/3579/1236/7852/1233/8794/6375/1237/3561/2833/4049/6354/1234/3576/3570/146433/3577/7132
hsa04659	hsa04659	Th17 cell differentiation	103	0.482683	1.91549	0.000333778	0.000333778	0.0085656	2336	tags=40%, list=13%, signal=35%	916/3108/919/3932/3109/3113/3560/6256/3326/3126/27040/3122/9466/5588/3115/30009/2353/5970/917/7535/920/3553/4794/4772/6778/4790/3561/4775/7297/6774/51561/4773/5335/915/3119/6095/2625/3570/7040/5595/6776
hsa04650	hsa04650	Natural killer cell mediated cytotoxicity	121	0.411831	1.67648	0.00034965	0.00034965	0.0085656	3295	tags=35%, list=18%, signal=29%	919/2215/3932/5551/2534/57292/3002/27040/3384/3810/259197/3803/5894/7535/5879/3683/100132285/4772/3804/117157/4277/5605/3809/5579/115653/3456/3133/10870/4773/5335/3808/7410/5595/2185/8795/3451/3824/356/3811/3265/5296/3105
hsa00360	hsa00360	Phenylalanine metabolism	15	0.763117	1.98388	0.000922084	0.000922084	0.0199462	1805	tags=40%, list=10%, signal=36%	2806/4128/8639/4282/218/314
hsa04660	hsa04660	T cell receptor signaling pathway	117	0.396975	1.60786	0.00104058	0.00104058	0.0199462	2312	tags=29%, list=13%, signal=25%	916/919/3932/2534/3702/27040/5526/1019/9020/925/5588/2353/5970/917/5894/7535/920/4794/959/4772/10125/5605/4790/5528/4775/4773/5335/9402/915/84433/7410/10298/8440/5595
hsa04120	hsa04120	Ubiquitin mediated proteolysis	133	-0.439218	-1.60892	0.00110635	0.00110635	0.0199462	2855	tags=32%, list=16%, signal=27%	3093/7337/4193/7334/92912/9978/4214/9021/51434/4591/991/6477/83737/7324/23291/9063/57154/7321/329/25906/57448/9616/64750/8452/55294/55958/8065/8450/10393/7328/9354/8453/55120/29945/51366/55284/26091/51465/9039/25898/8924/55236/4734
hsa04514	hsa04514	Cell adhesion molecules	144	0.388	1.62016	0.00111029	0.00111029	0.0199462	3855	tags=33%, list=21%, signal=26%	1462/3108/914/3109/942/4267/3113/3126/3122/7122/3384/925/5175/3115/920/90952/3683/959/9019/50848/24146/9080/3133/1366/3119/1013/6614/94030/8506/201633/3695/80381/9075/9071/6693/57863/54413/3105/7412/923/926/64101/3383/3135/2734/958/79679/83700
hsa00340	hsa00340	Histidine metabolism	21	0.654292	1.85577	0.00120627	0.00120627	0.0203162	3641	tags=48%, list=20%, signal=38%	217/26/4128/223/3067/218/3034/57571/224/131669
hsa01210	hsa01210	2-Oxocarboxylic acid metabolism	18	0.680654	1.85407	0.00190658	0.00190658	0.0265753	5239	tags=78%, list=29%, signal=55%	2806/3420/1431/587/2875/3419/3421/50/162417/84706/51166/95/3417/3418
hsa00330	hsa00330	Arginine and proline metabolism	44	0.534356	1.80503	0.00190684	0.00190684	0.0265753	1501	tags=30%, list=8%, signal=27%	217/4953/2806/26/54498/4128/51056/223/384/6723/5831/262/112483
hsa05164	hsa05164	Influenza A	156	0.353776	1.4922	0.00195925	0.00195925	0.0265753	3012	tags=30%, list=17%, signal=25%	3108/3109/6352/4599/3113/293/91543/3126/3337/1019/3122/4938/3115/5970/292/3661/4939/5894/3553/5605/103/578/5579/11100/4790/10898/7297/3456/148022/3576/4600/3119/8717/7187/7416/5595/7132/896/4615/8795/3451/79671/10379/29107/356/207/1387
hsa05416	hsa05416	Viral myocarditis	54	0.497578	1.75489	0.00197239	0.00197239	0.0265753	906	tags=22%, list=5%, signal=21%	3108/3109/5551/942/2534/3113/3126/3122/3115/5879/3683/959
hsa04940	hsa04940	Type I diabetes mellitus	39	0.539124	1.77713	0.00237969	0.00237969	0.0302772	2015	tags=33%, list=11%, signal=30%	3108/3109/5551/942/3113/3002/3126/3122/3115/3553/3133/4049/3119
hsa05320	hsa05320	Autoimmune thyroid disease	46	0.515686	1.76094	0.00247185	0.00247185	0.0302772	906	tags=22%, list=5%, signal=21%	3108/3109/5551/942/3113/3002/3126/3122/3115/959
hsa01230	hsa01230	Biosynthesis of amino acids	67	0.43976	1.62156	0.00262467	0.00262467	0.0307513	3689	tags=46%, list=21%, signal=37%	8277/2806/384/230/5213/3420/5315/1431/5831/5214/2026/445/587/2875/3419/5211/22934/5832/7086/2752/3421/6472/7167/29968/221823/50/5223/226/162417/5224/84706
hsa05330	hsa05330	Allograft rejection	33	0.559572	1.76762	0.00309837	0.00309837	0.0347888	906	tags=30%, list=5%, signal=29%	3108/3109/5551/942/3113/3002/3126/3122/3115/959
hsa03050	hsa03050	Proteasome	42	-0.548046	-1.66479	0.00479386	0.00479386	0.0502504	3131	tags=43%, list=17%, signal=35%	5688/5694/5691/5689/5719/5692/5701/5713/5682/5686/5684/9861/51371/10213/5718/5683/5685/5706
hsa05323	hsa05323	Rheumatoid arthritis	84	0.40356	1.54791	0.00495663	0.00495663	0.0502504	876	tags=18%, list=5%, signal=17%	3108/3109/942/6352/3113/3126/3122/527/155066/3115/2353/4050/8741/3553/3683
hsa04714	hsa04714	Thermogenesis	199	-0.379206	-1.45319	0.00503486	0.00503486	0.0502504	2467	tags=24%, list=14%, signal=21%	170712/6198/285521/4217/51703/5565/1268/10818/4707/3845/6595/1355/4724/10063/4700/6196/1376/6605/9167/6655/4704/79133/109/388753/4698/4719/1432/2180/6391/51103/4709/493753/1386/51241/6197/2182/4694/27089/1350/7381/4893/1347/55471/5562/2181/1349/4697/1345
hsa05321	hsa05321	Inflammatory bowel disease	61	0.42793	1.55139	0.00569476	0.00569476	0.0548067	2156	tags=36%, list=12%, signal=32%	3108/3109/3113/3126/64127/3122/6775/3115/30009/5970/3553/4772/3595/6778/4790/3561/6774/51561/3119/6095/2625/7040
hsa04614	hsa04614	Renin-angiotensin system	22	0.610388	1.75072	0.00657254	0.00657254	0.0610733	946	tags=18%, list=5%, signal=17%	4311/1359/1511/3816
hsa05162	hsa05162	Measles	129	0.345269	1.41796	0.00789096	0.00789096	0.0708802	2977	tags=31%, list=17%, signal=26%	916/4599/3560/1019/3310/598/4938/2353/5970/3661/4939/917/27102/3553/7157/103/578/1460/4790/4478/54106/3654/894/3561/7297/3456/6774/3305/4600/915/8717/7187/6504/6776/896/4615/3451/10379/356/207
hsa05310	hsa05310	Asthma	26	0.575055	1.71506	0.00875	0.00875	0.0760611	2015	tags=42%, list=11%, signal=38%	3108/3109/3113/3126/3122/3115/959/2205/5553/6037/3119
hsa04146	hsa04146	Peroxisome	82	-0.446725	-1.52712	0.0104027	0.0104027	0.087602	2841	tags=28%, list=16%, signal=24%	8309/10005/6648/847/8504/5194/51703/283927/8799/8443/1962/2180/5189/6342/55825/2182/390916/8540/84188/5825/5828/2181/55711
hsa04062	hsa04062	Chemokine signaling pathway	182	0.312181	1.34376	0.0121951	0.0121951	0.0995838	4507	tags=36%, list=25%, signal=27%	1524/6352/3702/6351/729230/7074/1232/7454/3579/1236/408/9844/5970/5894/115/5879/2931/7852/2309/10663/2771/5579/653361/4790/1233/6375/2793/1237/1399/2833/6774/6354/1234/5335/3576/7410/5595/3577/2185/6011/207/2783/3265/5296/2785/146850/9564/2885/5590/8517/58191/6464/2870/112/57580/2869/409/5747/5881/5197/23533/572/5058/1235/5330
hsa00561	hsa00561	Glycerolipid metabolism	54	0.426692	1.50488	0.0126796	0.0126796	0.100495	956	tags=19%, list=5%, signal=18%	217/9663/57104/10327/8525/223/231/10554/56894/150763
hsa00061	hsa00061	Fatty acid biosynthesis	17	-0.648853	-1.63102	0.0158869	0.0158869	0.122317	2333	tags=41%, list=13%, signal=36%	51703/84869/54995/2180/2182/55301/2181
hsa04613	hsa04613	Neutrophil extracellular trap formation	106	0.353783	1.40904	0.0168805	0.0168805	0.126357	2312	tags=25%, list=13%, signal=21%	566/2215/293/1379/1991/1511/10105/5970/292/5894/79885/5879/3683/8841/5605/10014/5579/653361/4790/727/4353/5335/728/7416/7417/5595
hsa05152	hsa05152	Tuberculosis	169	0.311174	1.3247	0.0176157	0.0176157	0.128297	3012	tags=25%, list=17%, signal=21%	3108/2215/3109/929/3113/3587/3126/64127/3122/1379/972/527/3115/5970/5894/3553/818/4046/4360/1509/4790/54106/3654/3456/51561/56848/3119/8717/7040/163688/5595/7132/535/4615/8877/815/3329/3451/9902/5993/50617/207/1387
hsa04672	hsa04672	Intestinal immune network for IgA production	43	0.447184	1.50441	0.021047	0.021047	0.149253	2423	tags=35%, list=13%, signal=30%	3108/3109/942/3113/3126/3122/9020/3115/8741/959/7852/115650/3119/7040/3695
hsa00350	hsa00350	Tyrosine metabolism	36	0.47606	1.53733	0.0223784	0.0223784	0.154625	1805	tags=22%, list=10%, signal=20%	2806/4128/81889/8639/4282/1312/218/314
hsa03040	hsa03040	Spliceosome	117	-0.388262	-1.39979	0.0240202	0.0240202	0.16182	2603	tags=32%, list=14%, signal=28%	6426/10286/6632/220988/6431/55119/7307/10915/6633/57819/9879/58517/51645/5356/10772/6629/10285/11157/23451/6635/6434/6428/51503/57187/11325/51639/84950/23658/27258/23350/10569/11017/51340/8559/84844/51691/51362/6637
hsa03022	hsa03022	Basal transcription factors	40	-0.500154	-1.50474	0.0258926	0.0258926	0.164779	4681	tags=55%, list=26%, signal=41%	51616/129685/2071/2969/2965/2961/404672/2958/2957/6877/6872/6882/2967/6873/2963/2959/6883/2960/6879/6884/902/1022
hsa05133	hsa05133	Pertussis	69	0.380531	1.40556	0.0264645	0.0264645	0.164779	2312	tags=32%, list=13%, signal=28%	712/714/713/929/3394/2353/5970/3661/3678/3553/3659/2771/717/4790/710/3654/727/51561/148022/3576/163688/5595
hsa04974	hsa04974	Protein digestion and absorption	94	0.349643	1.36952	0.0265201	0.0265201	0.164779	2282	tags=19%, list=13%, signal=17%	4311/9056/6510/1359/1296/7512/6520/482/1803/1360/11136/3783/51032/3784/1292/1294/1506/340024
hsa05140	hsa05140	Leishmaniasis	71	0.376926	1.40086	0.0274627	0.0274627	0.164779	1538	tags=23%, list=9%, signal=21%	3108/2215/65108/3109/3113/3126/3122/1379/3115/2353/5970/3553/5579/653361/4790/3654
hsa04141	hsa04141	Protein processing in endoplasmic reticulum	156	-0.362619	-1.35351	0.0275168	0.0275168	0.164779	3138	tags=34%, list=17%, signal=28%	55741/6238/9871/2923/9451/51360/79139/3320/9695/10905/7095/9978/10294/5887/3301/64374/55432/5611/5599/4217/581/29979/10483/80267/4287/6400/26270/55768/7321/11231/51726/6747/7993/56681/58505/4121/23480/23471/84061/10970/22926/10427/201595/27248/9373/7184/23190/29978/51465/51128/10484/10802/258010
hsa00900	hsa00900	Terpenoid backbone biosynthesis	21	-0.589922	-1.5521	0.0281714	0.0281714	0.165032	2724	tags=48%, list=15%, signal=40%	2224/57107/38/9453/3156/3157/10269/116150/23590/3422
hsa04380	hsa04380	Osteoclast differentiation	126	0.323393	1.32339	0.0298295	0.0298295	0.165523	3618	tags=30%, list=20%, signal=24%	1436/2215/3932/11024/2534/2274/3727/11027/9020/8878/2353/5970/5879/3553/4772/9846/653361/4790/7297/55423/3456/4773/5971/7040/5595/7132/10859/10379/5468/207/23547/4791/5296/11026/5603/2885/799/8517
hsa05235	hsa05235	PD-L1 expression and PD-1 checkpoint pathway in cancer	86	0.352157	1.35721	0.0306633	0.0306633	0.165523	2012	tags=28%, list=11%, signal=25%	916/919/3932/27040/5588/2353/5970/917/5894/7535/920/4794/4772/10125/5605/1460/4790/54106/4775/6774/4773/5335/148022/915
hsa00500	hsa00500	Starch and sucrose metabolism	29	-0.535058	-1.50857	0.0311214	0.0311214	0.165523	3226	tags=41%, list=18%, signal=34%	2595/8908/7360/3099/2821/8972/2632/283209/2992/55276/3101/178
hsa05017	hsa05017	Spinocerebellar ataxia	136	-0.368445	-1.35103	0.0313193	0.0313193	0.165523	3338	tags=28%, list=19%, signal=23%	6310/3516/5688/5694/4800/90550/5691/5689/5719/5289/5599/4217/5692/3708/5701/5713/4287/5295/5290/5682/5686/342371/4976/5684/9861/2776/5291/2959/3709/10213/5718/55062/55102/115209/9821/5683/5685/5706
hsa04130	hsa04130	SNARE interactions in vesicular transport	33	-0.516541	-1.49752	0.0313265	0.0313265	0.165523	3232	tags=52%, list=18%, signal=42%	2054/55014/9554/8676/8675/9570/9482/9527/10652/8773/143187/9341/6809/6845/8674/8417/10282
hsa04115	hsa04115	p53 signaling pathway	71	-0.424498	-1.41937	0.0345761	0.0345761	0.178743	3141	tags=35%, list=17%, signal=29%	3479/900/9133/4193/55240/581/8797/6477/4616/5728/3732/317/983/83667/9134/6241/901/27244/50484/9540/92344/836/25898/1647/355
hsa05144	hsa05144	Malaria	46	0.421074	1.43786	0.0351552	0.0351552	0.178743	2156	tags=33%, list=12%, signal=29%	2995/2532/1379/2994/975/5175/3820/948/3553/3683/959/2993/54106/3576/7040
hsa04114	hsa04114	Oocyte meiosis	115	-0.376451	-1.35398	0.0374648	0.0374648	0.181977	3984	tags=39%, list=22%, signal=31%	1017/7534/891/5604/10971/5534/5516/246184/51806/113/8697/3480/3479/64506/91860/9133/801/6790/5530/9978/5515/22849/3708/51434/991/10459/23291/7533/4085/132864/80315/5532/6196/25906/9126/983/109/10393/9134/1432/3709/5500/6197/29945/9748
hsa00534	hsa00534	Glycosaminoglycan biosynthesis - heparan sulfate / heparin	24	-0.555642	-1.50432	0.0375547	0.0375547	0.181977	1778	tags=21%, list=10%, signal=19%	2135/2131/8509/9953/9653
hsa00062	hsa00062	Fatty acid elongation	19	0.559046	1.54518	0.0378171	0.0378171	0.181977	5771	tags=68%, list=32%, signal=46%	117145/1892/79993/5538/51102/3030/9524/83401/11332/79071/122970/3032/3033
hsa05142	hsa05142	Chagas disease	99	0.333337	1.31676	0.041422	0.041422	0.195827	3618	tags=33%, list=20%, signal=27%	916/919/712/714/713/6352/2353/5970/2778/917/3553/2771/2769/4790/54106/3654/3456/148022/3576/915/7040/5595/624/7132/4615/2767/356/207/5296/811/5603/5054/8517
hsa00410	hsa00410	beta-Alanine metabolism	31	0.468495	1.46029	0.0444444	0.0444444	0.206493	3613	tags=42%, list=20%, signal=34%	217/54498/223/1892/8639/218/314/18/35/57571/3030/23417/224
hsa04976	hsa04976	Bile secretion	76	0.351927	1.32698	0.05	0.05	0.228368	822	tags=12%, list=5%, signal=11%	760/358/6256/6580/9429/6513/2052/2778/115
